# Supplementary material for: USP7 Regulates Cytokinesis through FBXO38 and KIF20B
Source: Sci Rep. 2019 Feb 25;9:2724. doi: 10.1038/s41598-019-39368-y (PMC6389929; doi:10.1038/s41598-019-39368-y)
Supplement: Supplementary file 2 — Table S1 [file 41598_2019_39368_MOESM2_ESM.xlsx]

## Sheet: USP7 
Hit Gene Name	Hit Gene ID	Hit Protein ID	Peptide Number	Unique Peptide Number	Coverage
USP7	7874	Q93009	2307	336	70.1
GMPS	8833	P49915	303	97	63.9
CALM1	801	P62158	299	43	83.9
SPTAN1	6709	Q13813	208	114	51.1
DNMT1	1786	P26358	188	89	45.4
EIF4B	1975	P23588	170	53	47.6
USP11	8237	P51784	159	72	52.6
PRMT5	10419	O14744	151	52	44.6
SPTBN1	6711	Q01082	146	78	39.5
TRIP12	9320	Q14669	133	71	32.4
DDX24	57062	Q9GZR7	126	58	45.9
FLNA	2316	P21333	125	72	30.6
WDR77	79084	Q9BQA1	101	22	55.3
ACTB	60	P60709	99	27	54.1
EEF1A1	1915	P68104	92	27	40.3
PRPF31	26121	Q8WWY3	90	34	57.3
PPIL4	85313	Q8WUA2	80	30	49.4
ROCK1	6093	Q13464	75	44	31.7
VIL1	7429	P09327	75	38	46.4
TRIM21	6737	P19474	70	32	36
TMPO	7112	P42166	68	31	56.1
DHX40	79665	Q8IX18	68	31	28.8
MYH9	4627	P35579	55	33	21.1
FBXO38	81545	Q6PIJ6	54	29	22.2
MYO1D	4642	O94832	51	28	31.8
P03264	P03264	P03264	51	23	39.3
HNRNPM	4670	P52272	49	26	43.6
PPM1G	5496	O15355	49	24	40.5
MYO1C	4641	O00159	49	26	28.6
STK38	11329	Q15208	46	24	38.3
HSPA8	3312	P11142	44	24	40.7
MAGED2	10916	Q9UNF1	43	24	42.9
MYO6	4646	Q9UM54	43	26	22.2
IVNS1ABP	10625	Q9Y6Y0	41	20	34.1
TUBB	203068	P07437	39	8	64.4
DDX3X	1654	O00571	38	21	38.5
CCDC88C	440193	Q9P219	37	25	15.4
DDB1	1642	Q16531	36	21	21.9
CCDC55	84081	Q9H0G5	36	21	30.3
PFKP	5214	Q01813	36	18	26.8
LMNA	4000	P02545	35	21	29.2
EIF3A	8661	Q14152	35	21	19
VCP	7415	P55072	34	18	25.4
IQGAP2	10788	Q13576	34	19	16.8
SPIN1	10927	Q9Y657	32	17	59.9
C11orf84	144097	Q9BUA3	31	15	48
FAM172A	83989	Q8WUF8	31	17	43.5
NPM1	4869	P06748	31	14	34
NOP58	51602	Q9Y2X3	30	16	30.4
RUVBL1	8607	Q9Y265	29	17	37.3
LIMA1	51474	Q9UHB6	28	20	29.4
EIF3B	8662	P55884	28	17	24.9
RUVBL2	10856	Q9Y230	28	14	36.5
TCOF1	6949	Q13428	28	18	14
DYNC1H1	1778	Q14204	27	17	5
HNRNPU	3192	Q00839	25	12	21.5
TCEAL4	79921	Q96EI5	24	13	54
MYO1B	4430	O43795	24	14	16.5
CORO1C	23603	Q9ULV4	24	12	27.2
GSN	2934	P06396	24	14	22.5
NCL	4691	P19338	23	14	19.7
PFKFB2	5208	O60825	23	13	25.7
TOP2A	7153	P11388	23	14	9.9
XRCC6	2547	P12956	23	15	29.2
TMOD3	29766	Q9NYL9	23	14	39.5
RBM10	8241	P98175	22	14	15.2
ERCC6	2074	Q03468	22	13	13.8
TRIM28	10155	Q13263	21	11	16.3
EIF3E	3646	P60228	20	12	30.6
TUBB2C	10383	P68371	20	5	64.3
PSMD2	5708	Q13200	20	11	14.8
NAP1L1	4673	P55209	20	9	30.4
ACAP2	23527	Q15057	20	11	21.5
MYLK2	85366	Q9H1R3	19	4	1.8
KRT10	3858	P13645	18	11	27.6
SUPT16H	11198	Q9Y5B9	18	10	13.6
EEF1G	1937	P26641	18	10	27
KRT1	3848	P04264	18	10	19.4
EIF3L	51386	Q9Y262	18	12	21.1
RIOK1	83732	Q9BRS2	18	11	20.2
MYL12B	103910	O14950	18	10	50.9
STK38L	23012	Q9Y2H1	17	10	20.5
BUB3	9184	O43684	17	9	31.4
KRT8	3856	P05787	17	10	25.3
HIST1H2BK	85236	O60814	17	7	34.9
CCAR1	55749	Q8IX12	17	10	12.8
MCM3	4172	P25205	17	10	16.5
IQGAP1	8826	P46940	17	10	8.1
MATR3	9782	P43243	17	10	16.3
RPS3	6188	P23396	16	9	46.1
RPS4X	6191	P62701	16	8	26.2
PTBP1	5725	P26599	16	9	28.1
PPM1A	5494	P35813	16	11	29.3
ACTL8	81569	Q9H568	16	9	27.6
DAXX	1616	Q9UER7	16	9	14.1
SET	6418	Q01105	15	7	30.7
EEF1D	1936	P29692	15	7	33.5
EIF3H	8667	O15372	15	10	30.4
HNRNPK	3190	P61978	15	9	26.6
ATRX	546	P46100	15	8	4
CLNS1A	1207	P54105	15	8	42.2
TUBB3	10381	Q13509	15	8	59.3
SYNCRIP	10492	O60506	14	7	14.3
ACTC1	70	P68032	14	4	34.2
MYL6	4637	P60660	14	6	34.4
HNRNPH2	3188	P55795	14	7	17.4
EIF3C	8663	Q99613	14	9	12
BCOR	54880	Q6W2J9	14	7	5.8
GAPDH	2597	P04406	14	7	33.4
PAPOLA	10914	P51003	13	1	1.1
MCM5	4174	P33992	13	7	12.5
XRCC5	7520	P13010	13	12	20.5
ABCF1	23	Q8NE71	13	8	11.4
DNAJA2	10294	O60884	13	9	33
HNRNPR	10236	O43390	13	8	18.2
EIF3I	8668	Q13347	12	8	24.6
NT5C2	22978	P49902	12	9	18.4
NAP1L4	4676	Q99733	12	7	24.5
HNRNPD	3184	Q14103	12	6	20.8
CSNK2A1	1457	P68400	12	7	25.1
SUB1	10923	P53999	12	6	34.6
KRT19	3880	P08727	12	7	23.2
MYH14	79784	Q7Z406	12	9	8.6
DNAJA1	3301	P31689	12	6	22.7
DDX17	10521	Q92841	12	7	15.1
TCEAL1	9338	Q15170	12	6	17.8
EIF3F	8665	O00303	12	7	18.2
C20orf11	54994	Q9NWU2	11	6	37.7
SF3B3	23450	Q15393	11	7	8.3
CKAP5	9793	Q14008	11	7	4.5
SFRS2	6427	Q01130	11	5	19.5
PRDX1	5052	Q06830	11	7	37.2
TSPYL1	7259	Q9H0U9	11	7	24.3
SKP1	6500	P63208	11	6	43.6
RBBP4	5928	Q09028	11	6	14.4
ABCF2	10061	Q9UG63	11	7	10.9
EIF3M	10480	Q7L2H7	10	6	26.5
GLYR1	84656	Q49A26	10	5	12.3
CIRBP	1153	Q14011	10	5	33.1
HUWE1	10075	Q7Z6Z7	10	7	2.8
MYO1E	4643	Q12965	10	7	8.8
S100A6	6277	P06703	10	6	40
IGKV2-40	28916	P01614	10	2	11.5
HIST1H4I	8294	P62805	10	4	40.8
HNRNPA1	3178	P09651	10	5	22.3
HSP90AA1	3320	P07900	10	5	16
RPS9	6203	P46781	10	5	25.8
SNRPB	6628	P14678	9	4	15.8
RNF219	79596	Q5W0B1	9	5	6.9
TUBA1B	10376	P68363	9	2	65
SRP72	6731	O76094	9	5	8.5
RCC2	55920	Q9P258	9	5	8.8
SSRP1	6749	Q08945	9	5	7.9
HTATSF1	27336	O43719	9	5	6.1
EIF3D	8664	O15371	9	5	11.1
TRIM27	5987	P14373	9	5	11.5
C1orf57	84284	Q9BSD7	9	5	29.5
GCH1	2643	P30793	9	4	23.2
PFKL	5211	P17858	9	6	13.7
DCTN2	10540	Q13561	9	6	22.4
WARS	7453	P23381	9	5	17.4
ANKRD28	23243	O15084	8	4	5.7
ACTN4	81	O43707	8	5	7.6
NOSIP	51070	Q9Y314	8	4	16.6
U2AF2	11338	P26368	8	6	16.2
KRT9	3857	P35527	8	5	15.2
HDAC1	3065	Q13547	8	4	11
HNRNPF	3185	P52597	8	4	12.5
C12orf45	121053	Q8N5I9	8	4	16.8
PSMC3	5702	P17980	8	4	13.9
INF2	64423	Q27J81	8	6	6.7
PFKFB3	5209	Q16875	8	4	10.8
EIF4A1	1973	P60842	8	6	23.2
ACTR1A	10121	P61163	8	4	21.5
CFL1	1072	P23528	7	4	36.1
PSMC2	5701	P35998	7	4	13.6
UHRF2	115426	Q96PU4	7	4	6.9
KRT2	3849	P35908	7	4	13.8
GRWD1	83743	Q9BQ67	7	4	14.1
HNRNPC	3183	P07910	7	3	11.4
TXN	7295	P10599	7	4	31.4
PFKM	5213	P08237	7	5	10.4
RPS2	6187	P15880	7	5	17.1
ELAVL1	1994	Q15717	7	4	12.9
PSMC1	5700	P62191	7	4	16.6
CCT3	7203	P49368	6	4	12.5
EIF4G1	1981	Q04637	6	3	1.8
CTNND1	1500	O60716	6	4	6.6
SLAIN2	57606	Q9P270	6	3	9.6
TUBB2A	7280	Q13885	6	3	61.6
CCDC6	8030	Q16204	6	4	13.3
HNRNPA2B1	3181	P22626	6	4	13.3
PSMC5	5705	P62195	6	5	17.7
TPM4	7171	P67936	6	4	16.5
EPB41L1	2036	Q9H4G0	6	4	6.5
ZNF207	7756	O43670	6	3	7.9
CUL4A	8451	Q13619	6	5	7.5
RPS6	6194	P62753	6	3	13.3
KDM2B	84678	Q8NHM5	6	3	2.8
MKLN1	4289	Q9UL63	6	4	11.2
HSP90AB1	3326	P08238	6	4	14.5
P0CG47	P0CG47	P0CG47	6	3	44.7
ARPC4	10093	P59998	6	3	11.9
MKI67	4288	P46013	6	5	3.3
ACTR2	10097	P61160	6	4	12.2
EEF2	1938	P13639	6	4	4.7
PSMD11	5717	O00231	6	4	11.8
HSPA5	3309	P11021	6	4	12.2
RBMX	27316	P38159	5	3	9
U2AF1	7307	Q01081	5	2	12.9
RPS15	6209	P62841	5	3	22.1
MAP4	4134	P27816	5	4	3.6
C14orf166	51637	Q9Y224	5	3	14.3
C22orf28	51493	Q9Y3I0	5	4	8.3
USP15	9958	Q9Y4E8	5	3	4.4
PSMD7	5713	P51665	5	3	10.8
RPS13	6207	P62277	5	3	23.8
HNRNPA3	220988	P51991	5	3	18.3
KRT18	3875	P05783	5	3	12.3
RFC4	5984	P35249	5	3	12.9
DDX5	1655	P17844	5	3	10.7
RPS18	6222	P62269	5	3	18.4
SNRPD3	6634	P62318	5	2	19.8
PRDX6	9588	P30041	5	4	18.3
PPP2R1A	5518	P30153	5	5	9.7
PSMC6	5706	P62333	5	3	15.7
TUBB4	10382	P04350	5	1	53.2
NUFIP2	57532	Q7Z417	5	2	1.6
SF3B1	23451	O75533	5	3	3.1
UHRF1	29128	Q96T88	5	3	4.9
RNF2	6045	Q99496	5	3	7.4
EIF3G	8666	O75821	5	3	10
KIF2A	3796	O00139	5	3	4.7
CMAS	55907	Q8NFW8	5	3	10.6
WDR26	80232	Q9H7D7	5	3	5.7
C17orf79	55352	Q9NQ92	5	3	22.3
SNRPD2	6633	P62316	5	2	22
SERBP1	26135	Q8NC51	5	3	9.8
PPP1CA	5499	P62136	5	4	14.2
ARL6IP4	51329	Q66PJ3	5	3	13.1
SNRNP70	6625	P08621	5	4	10.3
LOC402643	402643	A6NL28	5	3	10.8
YWHAE	7531	P62258	5	3	18.4
PRMT1	3276	Q99873	4	2	7.2
PSMC4	5704	P43686	4	4	13.2
C11orf58	10944	O00193	4	2	12.6
CAD	790	P27708	4	2	0.8
AKAP13	11214	Q12802	4	1	0.3
PKM2	5315	P14618	4	2	6.8
PSMD12	5718	O00232	4	2	4.8
HSPA1B	3304	P08107	4	3	11.7
SAFB	6294	Q15424	4	2	1.5
YWHAZ	7534	P63104	4	3	22
HSPB1	3315	P04792	4	3	16.6
SFRS3	6428	P84103	4	2	14
FBL	2091	P22087	4	4	14
S100A11	6282	P31949	4	2	23.8
DEDD	9191	O75618	4	2	8.2
TIAM2	26230	Q8IVF5	4	1	0.9
RFC1	5981	P35251	4	2	2
PSMD3	5709	O43242	4	3	7.1
RFC5	5985	P40937	4	2	5.6
SF3A3	10946	Q12874	4	2	1.8
BOLA2B	654483	Q9H3K6	4	2	18.6
DHX15	1665	O43143	4	3	5.7
RANBP10	57610	Q6VN20	4	2	4
SNRPD1	6632	P62314	4	3	26.1
HNRPLL	92906	Q8WVV9	4	2	4.6
MYCBP	26292	Q99417	4	3	46.6
PPIA	5478	P62937	4	2	10.9
EIF5A	1984	P63241	4	2	7.8
GNB2L1	10399	P63244	4	3	14.2
RANBP9	10048	Q96S59	4	3	5.1
KHDRBS1	10657	Q07666	4	2	7.7
RRBP1	6238	Q9P2E9	4	3	2.3
NOLC1	9221	Q14978	4	2	3.6
RIF1	55183	Q5UIP0	4	2	1.2
SLTM	79811	Q9NWH9	4	2	1
TWISTNB	221830	Q3B726	4	2	10.7
THOC4	10189	Q86V81	4	2	8.2
ANXA2	302	P07355	4	2	7.4
RPS20	6224	P60866	4	2	19.3
RPL18A	6142	Q02543	4	3	14.2
DSTN	11034	P60981	4	2	12.1
TCEB1	6921	Q15369	4	3	37.5
ANP32B	10541	Q92688	4	2	7.6
RPS15A	6210	P62244	4	2	16.9
RPS16	6217	P62249	4	2	14.4
TOP2B	7155	Q02880	4	2	5.7
IPO5	3843	O00410	3	3	3.9
ABLIM1	3983	O14639	3	2	4.2
CNN2	1265	Q99439	3	2	10.7
CBX3	11335	Q13185	3	2	16.4
TCEAL5	340543	Q5H9L2	3	2	6
TAB1	10454	Q15750	3	2	4.8
LUC7L2	51631	Q9Y383	3	2	4.8
S100A16	140576	Q96FQ6	3	2	22.3
CCT8	10694	P50990	3	2	4.7
BANF1	8815	O75531	3	1	27
KIAA1967	57805	Q8N163	3	2	3.7
PLEKHG3	26030	A1L390	3	2	2.7
PRSS3	5646	P35030	3	2	3.3
NONO	4841	Q15233	3	2	4.9
LGALS1	3956	P09382	3	2	13.3
SLC25A20	788	O43772	3	2	7
CCT7	10574	Q99832	3	2	7.7
WRNIP1	56897	Q96S55	3	2	4.1
TBCCD1	55171	Q9NVR7	3	2	1.8
DDX1	1653	Q92499	3	2	5.3
PRPS2	5634	P11908	3	2	4.7
PPM1B	5495	O75688	3	2	10
PAF1	54623	Q8N7H5	3	2	5.1
RPS5	6193	P46782	3	3	18.6
HNRNPL	3191	P14866	3	2	4.9
CCT2	10576	P78371	3	2	7.5
TACC3	10460	Q9Y6A5	3	2	4.5
MORC2	22880	Q9Y6X9	3	2	2
DEK	7913	P35659	3	2	6.9
RPS23	6228	P62266	3	2	15.4
DHX16	8449	O60231	3	2	4.2
RPS14	6208	P62263	3	2	15.9
TAGLN2	8407	P37802	3	2	13.1
RPS7	6201	P62081	3	2	17
CETN2	1069	P41208	3	2	26.7
SNRPB2	6629	P08579	3	2	8.4
HERC2	8924	O95714	3	1	0.2
RPS17	6218	P08708	3	3	14.1
LUC7L3	51747	O95232	3	2	6.2
YWHAB	7529	P31946	3	2	14.6
HNRNPA0	10949	Q13151	3	2	11.8
YWHAQ	10971	P27348	3	2	20.4
RBM39	9584	Q14498	3	2	6
RPS26	6231	P62854	3	2	20.9
KIAA1543	57662	Q9P1Y5	3	3	2
PCGF1	84759	Q9BSM1	3	2	13.9
DHX34	9704	Q14147	2	1	1
EEF1B2	1933	P24534	2	1	3.1
C20orf43	51507	Q9BY42	2	1	3.3
CAPZA1	829	P52907	2	1	6.3
COBRA1	25920	Q8WX92	2	1	1.7
S100A13	6284	Q99584	2	1	11.2
RPS11	6205	P62280	2	1	6.3
SRRT	51593	Q9BXP5	2	1	1.5
RPS28	6234	P62857	2	1	17.4
GREB1	9687	Q4ZG55	2	1	0.6
ACTR3	10096	P61158	2	1	5.3
FUS	2521	P35637	2	1	1.7
ZNF469	84627	Q96JG9	2	2	0.7
LAD1	3898	O00515	2	1	2.1
SRPK1	6732	Q96SB4	2	1	1.7
RPS10	6204	P46783	2	1	5.5
IGHG2	3501	P01859	2	1	2.8
RBM15	64783	Q96T37	2	1	2.3
RICTOR	253260	Q6R327	2	1	0.5
IQGAP3	128239	Q86VI3	2	1	0.8
GAR1	54433	Q9NY12	2	1	4.1
TSEN34	79042	Q9BSV6	2	1	4.2
DCAF4	26094	Q8WV16	2	1	2
RPL18	6141	Q07020	2	1	6.9
TBC1D4	9882	O60343	2	1	1.1
SRP9	6726	P49458	2	1	9.3
ANP32C	23520	O43423	2	1	6.9
P52528	P52528	P52528	2	1	2.5
DDX47	51202	Q9H0S4	2	1	1.5
TRMT2A	27037	Q8IZ69	2	1	1.1
TAS2R60	338398	P59551	2	1	4.1
CLRN3	119467	Q8NCR9	2	1	4.4
NAV3	89795	Q8IVL0	2	1	0.5
FAM129A	116496	Q9BZQ8	2	1	1.5
ILK	3611	Q13418	2	1	2.2
P06725	P06725	P06725	2	1	3.6
RPL38	6169	P63173	2	1	18.6
MUC16	94025	Q8WXI7	2	2	0.2
MGA	23269	Q8IWI9	2	1	0.2
CAPS2	84698	Q9BXY5	2	1	2
SNRPE	6635	P62304	2	1	12
PSMD13	5719	Q9UNM6	2	1	3.2
DCAF10	79269	Q5QP82	2	1	2
CTSB	1508	P07858	2	1	2.4
APOBEC3F	200316	Q8IUX4	2	1	6.3
AGPAT1	10554	Q99943	2	1	3.5
PPP6C	5537	O00743	2	1	3.3
GCN1L1	10985	Q92616	2	2	1.1
LEO1	123169	Q8WVC0	2	2	4.4
RPA3	6119	P35244	2	1	14
TPM3	7170	P06753	2	1	14.1
RPS19	6223	P39019	2	2	12.4
DYNLL1	8655	P63167	2	1	12.4
ASNS	440	P08243	2	2	4.1
DYNC1I2	1781	Q13409	2	1	2.2
RCN2	5955	Q14257	2	1	5
DDX39	10212	O00148	2	2	2.3
LGMN	5641	Q99538	2	1	3.9
HNRNPH1	3187	P31943	2	1	17.4
TJP2	9414	Q9UDY2	2	2	3.9
LOC100130932	100130932	A8MWD9	2	1	15.8
PTMA	5757	P06454	2	1	12.6
CLASP2	23122	O75122	2	1	1.3
SVIL	6840	O95425	2	1	0.6
RPSA	3921	P08865	2	1	5.8
SF3B14	51639	Q9Y3B4	2	1	9.6
POLR1B	84172	Q9H9Y6	2	1	1.3
POLR2E	5434	P19388	2	1	8.1
TUBA1C	84790	Q9BQE3	2	1	62.6
TUBB2B	347733	Q9BVA1	2	1	61.6
LARP1	23367	Q6PKG0	2	1	1.2
TUBB6	84617	Q9BUF5	2	1	31.8
SF3B5	83443	Q9BWJ5	2	1	12.8
GDI2	2665	P50395	2	2	5.2
SFRS1	6426	Q07955	2	2	7.7
PSMD6	9861	Q15008	2	2	6.2
HDAC2	3066	Q92769	2	2	12.7
HSPH1	10808	Q92598	2	2	3.4
RPL24	6152	P83731	2	1	8.3
PHLDB2	90102	Q86SQ0	2	2	1.6
HSPD1	3329	P10809	2	1	2.3
RPS24	6229	P62847	2	1	11.3
PPP1CB	5500	P62140	2	1	11.6
SF3A2	8175	Q15428	2	1	3
RNF220	55182	Q5VTB9	2	1	2.5
SRP14	6727	P37108	2	1	10.3
CDK11B	984	P21127	1	1	1.4
RPA1	6117	P27694	1	1	3.1
CSDA	8531	P16989	1	1	3.4
GALNT10	55568	Q86SR1	1	1	1.5
MOB2	81532	Q70IA6	1	1	4.6
EZR	7430	P15311	1	1	2.9
SMC2	10592	O95347	1	1	0.9
CHMP5	51510	Q9NZZ3	1	1	3.2
CCT4	10575	P50991	1	1	1.3
NSMCE1	197370	Q8WV22	1	1	8.6
N3L	1486477	P33810	1	1	3.1
SR140	23350	O15042	1	1	1.4
ZYX	7791	Q15942	1	1	3.7
MOCS1	4337	Q9NZB8	1	1	1.3
KDM1A	23028	O60341	1	1	1.4
CNOT10	25904	Q9H9A5	1	1	1.6
THRAP3	9967	Q9Y2W1	1	1	0.9
PHIP	55023	Q8WWQ0	1	1	0.7
YWHAG	7532	P61981	1	1	14.6
SFPQ	6421	P23246	1	1	3.3
ACSM2B	348158	Q68CK6	1	1	1.2
EIF3K	27335	Q9UBQ5	1	1	5
RPL19	6143	P84098	1	1	4.6
FLNC	2318	Q14315	1	1	2.2
GPATCH3	63906	Q96I76	1	1	2.7
KLHL6	89857	Q8WZ60	1	1	1.4
RPL35	11224	P42766	1	1	8.1
RICH2	9912	Q17R89	1	1	1
FIGLA	344018	Q6QHK4	1	1	4.6
HNRPDL	9987	O14979	1	1	5.7
DDX46	9879	Q7L014	1	1	0.9
LMO7	4008	Q8WWI1	1	1	0.8
CSNK2B	1460	P67870	1	1	6.5
KIF11	3832	P52732	1	1	0.8
GEMIN5	25929	Q8TEQ6	1	1	0.6
LRCH1	23143	Q9Y2L9	1	1	2.5
C5orf42	65250	A8MUB7	1	1	0.7
COLEC12	81035	Q5KU26	1	1	1.3
AP2B1	163	P63010	1	1	1.6
ARF4	378	P18085	1	1	11.7
HIST1H1E	3008	P10412	1	1	5.3
GIGYF2	26058	Q6Y7W6	1	1	0.9
NKAPL	222698	Q5M9Q1	1	1	2.5
PIP4K2B	8396	P78356	1	1	4.1
ERCC2	2068	P18074	1	1	3.3
GSPT2	23708	Q8IYD1	1	1	2.7
PCYT1A	5130	P49585	1	1	3.3
PPP2CB	5516	P62714	1	1	3.6
RPS8	6202	P62241	1	1	6.2
RPS3A	6189	P61247	1	1	4.9
EWSR1	2130	Q01844	1	1	1.4
EXOSC9	5393	Q06265	1	1	2.5
FAM120A	23196	Q9NZB2	1	1	1.2
SFRS4	6429	Q08170	1	1	3.5
OGFOD1	55239	Q8N543	1	1	1.7
CHD4	1108	Q14839	1	1	1.3
PPIL3	53938	Q9H2H8	1	1	8.1
PDIA6	10130	Q15084	1	1	3.2
SMN1	6606	Q16637	1	1	6.1
PSMD8	5714	P48556	1	1	4.6
RPL14	9045	P50914	1	1	5.6
POLR2H	5437	P52434	1	1	8.7
GSTP1	2950	P09211	1	1	9
ILF3	3609	Q12906	1	1	1.1
RAD50	10111	Q92878	1	1	1.4
DDX41	51428	Q9UJV9	1	1	1.8
SAPS1	22870	Q9UPN7	1	1	1.2
PSMD14	10213	O00487	1	1	4.2
RFC2	5982	P35250	1	1	3.7
PIP4K2C	79837	Q8TBX8	1	1	3.3
FAM91A1	157769	Q658Y4	1	1	1.8
RING1	6015	Q06587	1	1	5.7
ORC3L	23595	Q9UBD5	1	1	1.7
SKIV2L2	23517	P42285	1	1	1.3
SERPINH1	871	P50454	1	1	3.1
LRRFIP1	9208	Q32MZ4	1	1	1.7
ENO1	2023	P06733	1	1	1.6
GPC1	2817	P35052	1	1	2.5
PSMD1	5707	Q99460	1	1	1.3
ZFP36L1	677	Q07352	1	1	3.3
VARS	7407	P26640	1	1	1.2
ARHGEF2	9181	Q92974	1	1	1.5
PCBP1	5093	Q15365	1	1	3.7
RPS27	6232	P42677	1	1	13.1
YY2	404281	O15391	1	1	2.6
CPSF6	11052	Q16630	1	1	4.5
FRYL	285527	O94915	1	1	0.6
HIST1H3A	8350	P68431	1	1	5.1
RPS12	6206	P25398	1	1	7.6
FAM98A	25940	Q8NCA5	1	1	2.7
PCGF6	84108	Q9BYE7	1	1	3.4
NPM3	10360	O75607	1	1	8.4
FLII	2314	Q13045	1	1	1.3
LSM14A	26065	Q8ND56	1	1	2.2
ARGLU1	55082	Q9NWB6	1	1	2.9
ERH	2079	P84090	1	1	6.7
BRWD1	54014	Q9NSI6	1	1	0.6
ZNF326	284695	Q5BKZ1	1	1	2.7
ACADVL	37	P49748	1	1	2
SNRPC	6631	P09234	1	1	7.5
PRPF8	10594	Q6P2Q9	1	1	0.9
ACTL6A	86	O96019	1	1	7
TCP1	6950	P17987	1	1	2.9
NFKBIL2	4796	Q96HA7	1	1	0.7
FLG	2312	P20930	1	1	0.2
TH1L	51497	Q8IXH7	1	1	1.7
CIT	11113	O14578	1	1	0.7
CSNK2A2	1459	P19784	1	1	5.4
BCORL1	63035	Q5H9F3	1	1	0.6
SMCHD1	23347	A6NHR9	1	1	0.7
CCT6A	908	P40227	1	1	4
MLH1	4292	P40692	1	1	1.1
SEPT2	4735	Q15019	1	1	3.3

## Sheet:  β-gal control
Hit Gene Name	Hit Gene ID	Hit Protein ID	Peptide Number	Unique Peptide Number	Coverage
MYH9	4627	P35579	1518	286	58
ACTB	60	P60709	911	53	73.9
SPTAN1	6709	Q13813	505	231	66.5
FLNA	2316	P21333	485	162	55.8
FLNB	2317	O75369	465	172	58.6
SPTBN1	6711	Q01082	403	194	62.4
MYH14	79784	Q7Z406	349	145	52.2
TUBA1B	10376	P68363	255	45	59
CALM1	801	P62158	244	29	76.5
PLEC	5339	Q15149	189	112	23.4
IQGAP1	8826	P46940	156	78	47.4
VIL1	7429	P09327	127	57	52.4
ACTN4	81	O43707	119	59	62.1
EEF1A1	1915	P68104	107	29	42.6
TJP2	9414	Q9UDY2	82	41	37.4
MYO1C	4641	O00159	81	43	37.9
MYO1D	4642	O94832	79	41	39.9
MYL6	4637	P60660	78	19	51
PRMT5	10419	O14744	77	36	41.8
ACTN1	87	P12814	73	37	37.6
CALD1	800	Q05682	72	41	36.2
MYO6	4646	Q9UM54	70	37	28.5
MYO1B	4430	O43795	68	36	30.6
EIF4B	1975	P23588	68	31	43.7
TMOD3	29766	Q9NYL9	66	25	49.7
CDC42BPB	9578	Q9Y5S2	65	38	25.8
CLTC	1213	Q00610	64	42	31.3
GSN	2934	P06396	64	30	39.1
CORO1C	23603	Q9ULV4	57	21	31.4
TUBB	203068	P07437	57	8	65.1
ACTC1	70	P68032	56	11	53.6
SFPQ	6421	P23246	52	27	31.8
PRPF31	26121	Q8WWY3	50	23	49.9
LIMA1	51474	Q9UHB6	45	25	32.7
TPM3	7170	P06753	44	14	49.6
TPM4	7171	P67936	44	15	51.2
MYO1E	4643	Q12965	42	22	21.4
TRIM21	6737	P19474	39	21	29.7
VASP	7408	P50552	37	20	39.5
SPTBN2	6712	O15020	36	22	14.8
PFKP	5214	Q01813	36	20	26.3
HSPA8	3312	P11142	35	20	32
NONO	4841	Q15233	35	17	28.5
ANXA2	302	P07355	34	19	45.4
CAPZA1	829	P52907	34	14	57.3
CORO1B	57175	Q9BR76	30	14	31.3
WDR77	79084	Q9BQA1	30	12	38.9
HNRNPU	3192	Q00839	26	14	23.3
IQGAP2	10788	Q13576	26	16	15.9
NCL	4691	P19338	26	16	21.4
KRT10	3858	P13645	25	13	32.9
LAD1	3898	O00515	25	14	31.9
ROCK1	6093	Q13464	24	16	13.7
ACTBL2	345651	Q562R1	24	11	47.9
CGN	57530	Q9P2M7	24	16	17.7
MYO18A	399687	Q92614	24	16	10.9
INF2	64423	Q27J81	24	14	13.6
CAPZB	832	P47756	23	10	28.2
GAPDH	2597	P04406	23	10	42.7
KRT1	3848	P04264	21	14	25.6
KRT8	3856	P05787	21	12	30.4
TJP1	7082	Q07157	21	10	8.6
MAP4	4134	P27816	21	14	11.6
PPP1R12A	4659	O14974	21	13	15.7
EIF4A1	1973	P60842	19	11	35.5
MYLK2	85366	Q9H1R3	19	4	1.8
LMO7	4008	Q8WWI1	19	12	8.4
IQGAP3	128239	Q86VI3	19	13	14.6
CAPZA2	830	P47755	19	9	36.7
DDX5	1655	P17844	19	11	22.1
NPM1	4869	P06748	19	10	25.9
EFHD2	79180	Q96C19	18	8	27.1
TUBB3	10381	Q13509	18	9	58.4
CCAR1	55749	Q8IX12	18	11	10
DYNC1H1	1778	Q14204	18	12	4.4
DDX3X	1654	O00571	17	9	19.3
ADD3	120	Q9UEY8	17	9	13.6
HNRNPM	4670	P52272	17	13	20.4
TUBB2C	10383	P68371	16	6	64.9
KRT18	3875	P05783	16	7	26.5
ENAH	55740	Q8N8S7	16	10	22.5
STK38	11329	Q15208	16	11	22.4
DDX21	9188	Q9NR30	15	8	12.5
ADD1	118	P35611	15	9	18.7
PFKFB2	5208	O60825	15	10	20.2
MYL12B	103910	O14950	15	9	68.6
SPIN1	10927	Q9Y657	14	8	33.6
TAGLN2	8407	P37802	14	10	60.3
HNRNPA2B1	3181	P22626	14	8	26.6
AP2A1	160	O95782	14	8	12.3
PRDX1	5052	Q06830	13	8	40.7
CFL1	1072	P23528	13	7	33.7
KRT19	3880	P08727	13	8	31.2
IVNS1ABP	10625	Q9Y6Y0	13	7	16
UACA	55075	Q9BZF9	13	11	8
C11orf84	144097	Q9BUA3	13	7	16
RPS3	6188	P23396	13	9	43.2
DNAJA2	10294	O60884	13	8	27.4
SYNCRIP	10492	O60506	13	8	16.1
TUBB2A	7280	Q13885	12	5	53.5
KRT9	3857	P35527	12	7	24.1
DDX1	1653	Q92499	12	7	12.6
CTTN	2017	Q14247	12	9	23.3
RBM10	8241	P98175	12	8	12
MKI67	4288	P46013	12	8	4.4
DNAJA1	3301	P31689	12	7	25.9
HNRNPA1	3178	P09651	12	6	19.4
CTNND1	1500	O60716	12	9	11.8
ARPC2	10109	O15144	12	8	32.3
TPM1	7168	P09493	11	4	30.3
HNRNPK	3190	P61978	11	7	18.8
FUS	2521	P35637	11	5	14.6
HSPA5	3309	P11021	11	6	15.4
DHX9	1660	Q08211	11	8	8.6
AP2B1	163	P63010	11	7	11.1
ACTR2	10097	P61160	11	6	14.5
SLC2A1	6513	P11166	11	6	9.1
HSP90AB1	3326	P08238	10	6	14.8
RUVBL1	8607	Q9Y265	10	6	20.4
PSPC1	55269	Q8WXF1	10	8	19.3
THOC4	10189	Q86V81	10	6	29.2
2018-09-02	4735	Q15019	10	7	22.7
TRIM28	10155	Q13263	10	7	17.2
TWF1	5756	Q12792	10	6	17.7
RPS18	6222	P62269	10	6	34.9
CLNS1A	1207	P54105	10	6	48.1
XRCC6	2547	P12956	10	7	11.7
SRP72	6731	O76094	10	7	13.6
UHRF1	29128	Q96T88	9	6	6.8
RPS4X	6191	P62701	9	6	24
SRGAP2	23380	O75044	9	6	7
C22orf28	51493	Q9Y3I0	9	6	12.1
LUZP1	7798	Q86V48	9	5	4.9
FLII	2314	Q13045	9	6	6.5
ARPC4	10093	P59998	9	5	31.5
VCP	7415	P55072	9	4	7.6
MATR3	9782	P43243	9	6	12.5
RFC4	5984	P35249	9	5	20.4
EEF1G	1937	P26641	9	4	13.5
ARPC3	10094	O15145	9	5	27
LOC402643	402643	A6NL28	9	3	17.9
ACTR3	10096	P61158	8	5	13.6
HNRNPH1	3187	P31943	8	4	13.4
C14orf166	51637	Q9Y224	8	4	19.3
SH3BGRL2	83699	Q9UJC5	8	4	41.1
Septin 9	10801	Q9UHD8	8	4	8.9
KIAA1967	57805	Q8N163	8	8	13.2
MPRIP	23164	Q6WCQ1	8	6	8.8
SFRS7	6432	Q16629	8	4	18.1
EIF4G2	1982	P78344	8	5	9.8
PRKDC	5591	P78527	8	5	2.1
RPS16	6217	P62249	8	5	30.1
RPS2	6187	P15880	8	6	19.8
SVIL	6840	O95425	8	5	2.6
DHX15	1665	O43143	8	6	10.6
ABLIM1	3983	O14639	8	6	12
SFRS2	6427	Q01130	7	5	23.1
NT5C2	22978	P49902	7	6	12.1
RBMX	27316	P38159	7	4	10.5
KRT2	3849	P35908	7	5	25.2
DHX29	54505	Q7Z478	7	5	5.1
DDB1	1642	Q16531	7	4	5.6
ELAVL1	1994	Q15717	7	4	12.9
SFRS4	6429	Q08170	7	5	8.3
SFRS1	6426	Q07955	7	4	15.7
SNRPD1	6632	P62314	7	3	27.7
NAP1L1	4673	P55209	7	4	15.3
SF3B1	23451	O75533	7	5	5.3
SMCHD1	23347	A6NHR9	6	4	2.8
SNRPB	6628	P14678	6	2	9.6
ABCF2	10061	Q9UG63	6	4	6.9
RCC2	55920	Q9P258	6	3	5.9
SH3BGRL3	83442	Q9H299	6	4	31.2
CNN2	1265	Q99439	6	3	17.2
CORO2A	7464	Q92828	6	4	7.6
SERBP1	26135	Q8NC51	6	3	10.5
CKAP5	9793	Q14008	6	4	2.9
HIST1H4I	8294	P62805	6	3	29.1
RPS11	6205	P62280	6	4	15.8
RPS13	6207	P62277	6	4	24.5
EIF3B	8662	P55884	6	3	3.9
HNRNPA3	220988	P51991	6	4	10.8
RPS9	6203	P46781	6	4	17.5
CCT6A	908	P40227	6	4	11.9
PPM1A	5494	P35813	6	3	10.2
PTBP1	5725	P26599	6	4	14.9
PFKL	5211	P17858	6	4	7.1
CNOT1	23019	A5YKK6	5	4	2.1
PLS1	5357	Q14651	5	4	7.6
ANK3	288	Q12955	5	3	0.8
MYL9	10398	P24844	5	3	68
RUVBL2	10856	Q9Y230	5	4	11
RIOK1	83732	Q9BRS2	5	3	8.5
ARPC5L	81873	Q9BPX5	5	3	28.8
AP2M1	1173	Q96CW1	5	4	12.9
S100A16	140576	Q96FQ6	5	3	34
ARHGEF2	9181	Q92974	5	3	5.3
C19orf21	126353	Q8IVT2	5	4	7.2
FAM98B	283742	Q52LJ0	5	4	13
EIF3A	8661	Q14152	5	4	3.9
MARS	4141	P56192	5	3	4.3
EEF1D	1936	P29692	5	3	14.9
HNRNPL	3191	P14866	5	4	9
PFKM	5213	P08237	5	3	6.3
EIF3F	8665	O00303	5	4	15.1
LRRFIP2	9209	Q9Y608	4	2	3.6
SFRS13A	10772	O75494	4	2	10.3
HIST1H2BK	85236	O60814	4	3	27.8
STK38L	23012	Q9Y2H1	4	3	12.3
EIF3C	8663	Q99613	4	2	4.3
DDX17	10521	Q92841	4	3	11.1
GCN1L1	10985	Q92616	4	4	2.1
EIF3M	10480	Q7L2H7	4	3	12.6
LARP1	23367	Q6PKG0	4	2	2.4
SEPT7	989	Q16181	4	2	6.6
SF3B3	23450	Q15393	4	3	4.4
HNRNPD	3184	Q14103	4	3	9.6
KHDRBS1	10657	Q07666	4	3	7.7
EIF4G1	1981	Q04637	4	2	1.7
RBM3	5935	P98179	4	2	31.8
RPL24	6152	P83731	4	2	13.4
ERH	2079	P84090	4	2	17.3
SNRPD3	6634	P62318	4	2	15.1
RPS15A	6210	P62244	4	2	13.1
S100A10	6281	P60903	4	2	17.5
CCT3	7203	P49368	4	2	4
SRP9	6726	P49458	4	2	22.1
SRP14	6727	P37108	4	3	25.7
U2AF2	11338	P26368	4	2	6.1
NF1	4763	P21359	4	3	2.1
CSRP1	1465	P21291	4	2	8.8
HIST1H1B	3009	P16401	4	2	10.2
XRCC5	7520	P13010	4	3	6.7
PRH2	5555	P02810	4	3	15.7
LMNA	4000	P02545	4	3	5.9
SCEL	8796	O95171	4	2	1.9
SNRNP200	23020	O75643	4	4	3.6
BANF1	8815	O75531	4	2	27
HNRNPR	10236	O43390	4	2	7.1
EIF3H	8667	O15372	4	3	5.7
LOC100130932	100130932	A8MWD9	4	2	25
LRRC53	100144878	A6NM62	3	1	1.2
TMPO	7112	P42166	3	1	5.1
C17orf79	55352	Q9NQ92	3	1	8.7
MIOS	54468	Q9NXC5	3	1	2.5
UPF1	5976	Q92900	3	2	3.3
PCBP1	5093	Q15365	3	2	5.9
CSNK2A1	1457	P68400	3	2	10.2
TUBB4	10382	P04350	3	1	54.1
YWHAZ	7534	P63104	3	2	22.4
PPP2R1A	5518	P30153	3	2	5.8
ARF4	378	P18085	3	2	8.3
EZR	7430	P15311	3	2	4.4
HSPA6	3310	P17066	3	2	7.5
SNRPB2	6629	P08579	3	2	8.4
HSP90AA1	3320	P07900	3	2	10.4
PRPF40A	55660	O75400	3	2	3.9
MYL12A	10627	P19105	3	2	69
EIF3L	51386	Q9Y262	3	2	2.5
BAIAP2L1	55971	Q9UHR4	3	2	6.8
SRP68	6730	Q9UHB9	3	2	5.4
C20orf11	54994	Q9NWU2	3	2	20.2
C1orf57	84284	Q9BSD7	3	2	14.2
RBM15	64783	Q96T37	3	2	2.8
WRNIP1	56897	Q96S55	3	2	2.1
AFAP1	60312	Q8N556	3	2	2.9
SRRM1	10250	Q8IYB3	3	2	3.8
CYFIP1	23191	Q7L576	3	2	1.8
TWF2	11344	Q6IBS0	3	2	11.2
RBM39	9584	Q14498	3	2	5.3
NOLC1	9221	Q14978	3	2	2
EIF3I	8668	Q13347	3	2	8
AHNAK	79026	Q09666	3	3	3.8
GNB1	2782	P62873	3	2	2.9
RAN	5901	P62826	3	2	10.2
RPS25	6230	P62851	3	2	15.2
RPS6	6194	P62753	3	2	10.8
ARF3	377	P61204	3	2	12.7
EIF3E	3646	P60228	3	3	6.3
CCT4	10575	P50991	3	2	7.8
ARL1	400	P40616	3	2	14.9
MYL6B	140465	P14649	3	2	18.8
PKM2	5315	P14618	3	3	8.5
CTSB	1508	P07858	3	2	7.7
PRPF6	24148	O94906	3	3	3.4
EIF3D	8664	O15371	3	2	6.4
CIT	11113	O14578	3	2	2.2
PDE6B	5158	P35913	2	1	1.1
PRKG2	5593	Q13237	2	1	2
AGPAT1	10554	Q99943	2	1	3.5
TRMT2A	27037	Q8IZ69	2	1	1.1
USP47	55031	Q96K76	2	1	0.7
ZNF718	255403	Q3SXZ3	2	1	1.9
NCAPD2	9918	Q15021	2	1	0.5
WNT2B	7482	Q93097	2	1	1.8
HERC2	8924	O95714	2	1	0.2
PANK4	55229	Q9NVE7	2	1	0.9
ZNF626	199777	Q68DY1	2	2	3.6
MYBPC3	4607	Q14896	2	1	0.7
ZEB2	9839	O60315	2	1	0.7
KNTC1	9735	P50748	2	1	0.4
A4ZCW8	A4ZCW8	A4ZCW8	2	1	0.8
TMF1	7110	P82094	2	1	1.6
COL28A1	340267	Q2UY09	2	1	2
tcag7.907	402483	Q6ZSN7	2	1	18.7
PEX6	5190	Q13608	2	1	0.8
P17151	P17151	P17151	2	1	5.4
MYH7B	57644	A7E2Y1	2	1	0.4
IRF4	3662	Q15306	2	1	1.8
CLCN5	1184	P51795	2	1	1.3
COLEC12	81035	Q5KU26	2	1	1.3
IGHG2	3501	P01859	2	1	2.8
PSMC4	5704	P43686	2	1	4.5
MSH6	2956	P52701	2	1	1
ASPDH	554235	A6ND91	2	1	2.8
KAT2B	8850	Q92831	2	1	1
SKP1	6500	P63208	2	1	17.2
SNRNP70	6625	P08621	2	1	2.5
SUB1	10923	P53999	2	1	7.1
FBLL1	345630	A6NHQ2	2	1	3.3
TAF1	6872	P21675	2	1	0.4
EXOC4	60412	Q96A65	2	1	1.8
SNRK	54861	Q9NRH2	2	1	0.9
XPNPEP2	7512	O43895	2	1	1.6
SNRPE	6635	P62304	2	1	12
FUK	197258	Q8N0W3	2	1	0.6
DSTN	11034	P60981	2	1	5.5
SPG11	80208	Q96JI7	2	1	0.4
P09252	P09252	P09252	2	1	0.6
GNA12	2768	Q03113	2	1	2.9
ACIN1	22985	Q9UKV3	2	1	0.5
FBL	2091	P22087	2	1	2.8
PACSIN2	11252	Q9UNF0	2	1	1.9
FAM91A1	157769	Q658Y4	2	1	1.3
HNRNPCL1	343069	O60812	2	1	4.1
SNRPD2	6633	P62316	2	1	5.9
COPA	1314	P53621	2	1	1.1
NUMA1	4926	Q14980	2	1	2.1
EFTUD2	9343	Q15029	2	1	1.6
RPS27	6232	P42677	2	1	15.5
ASNS	440	P08243	2	1	1.6
ATP1A1	476	P05023	2	1	1.1
RPS10	6204	P46783	2	1	5.5
RPA3	6119	P35244	2	1	14
FBXO30	84085	Q8TB52	2	1	1.6
RFC1	5981	P35251	2	1	1
LGALS3	3958	P17931	2	1	4.4
RTKN	6242	Q9BST9	2	1	2
COPG2	26958	Q9UBF2	2	1	1.4
CTNNB1	1499	P35222	2	1	3.7
C9orf150	286343	Q8IV03	2	1	5.6
PPIB	5479	P23284	2	1	6
PSMD3	5709	O43242	2	1	2.8
PPFIBP1	8496	Q86W92	2	1	1.1
PPIA	5478	P62937	2	1	5.5
ABCE1	6059	P61221	2	1	2.7
BSG	682	P35613	2	1	4.7
WARS	7453	P23381	2	1	3.4
SLAIN2	57606	Q9P270	2	1	4.6
RQCD1	9125	Q92600	2	1	4
SCRIB	23513	Q14160	2	1	1.3
MICAL3	57553	Q7RTP6	2	1	0.6
PSMC6	5706	P62333	2	1	3.6
COPB1	1315	P53618	2	1	1.2
MARCKSL1	65108	P49006	2	1	7.7
TXN	7295	P10599	2	1	12.4
TLN1	7094	Q9Y490	2	1	0.6
SF3B14	51639	Q9Y3B4	2	1	9.6
LUC7L2	51631	Q9Y383	2	1	2.8
DBNL	28988	Q9UJU6	2	1	3.7
S100A14	57402	Q9HCY8	2	1	10.6
TNKS1BP1	85456	Q9C0C2	2	1	0.7
LASP1	3927	Q14847	2	1	5.4
EWSR1	2130	Q01844	2	1	2.1
RPL23	9349	P62829	2	1	10.7
RPS23	6228	P62266	2	1	7.7
PSMC1	5700	P62191	2	1	3.4
ACTR1A	10121	P61163	2	1	5.9
RPL14	9045	P50914	2	1	5.6
CSNK1A1	1452	P48729	2	1	3.6
S100A11	6282	P31949	2	1	15.2
EEF1B2	1933	P24534	2	1	6.7
SNRPC	6631	P09234	2	1	7.5
HSPB1	3315	P04792	2	1	4.9
IGKV2-40	28916	P01614	2	1	11.5
EXOC5	10640	O00471	2	1	2.5
IPO5	3843	O00410	2	1	1.3
hCG_1757335	643752	A6NIZ1	2	1	6.5
VCPIP1	80124	Q96JH7	2	2	1.7
TUBGCP2	10844	Q9BSJ2	2	2	2.7
RBBP7	5931	Q16576	2	2	7.8
PCBP2	5094	Q15366	2	1	5.8
SFRS6	6431	Q13247	2	1	5.5
SFRS3	6428	P84103	2	1	14
PPM1B	5495	O75688	2	1	6.3
SF3A1	10291	Q15459	2	2	3.9
ARPC1B	10095	O15143	2	2	4.3
THRAP3	9967	Q9Y2W1	2	2	2.4
CHD4	1108	Q14839	2	2	2
SLC12A2	6558	P55011	2	2	3.7
YWHAB	7529	P31946	2	1	15
RPS26	6231	P62854	2	2	20.9
PPP1CB	5500	P62140	2	1	15.9
PPP1CA	5499	P62136	2	1	15.5
RAB10	10890	P61026	2	2	11
ARPC1A	10552	Q92747	2	2	5.9
YTHDF3	253943	Q7Z739	2	2	4.8
PRPF8	10594	Q6P2Q9	2	2	1.5
FXR1	8087	P51114	2	2	1.6
DNAJB1	3337	P25685	2	2	8.2
MCM3	4172	P25205	2	2	4.2
S100A6	6277	P06703	2	2	16.7
EIF2S1	1965	P05198	2	2	10.2
ANXA13	312	P27216	1	1	2.2
MYL3	4634	P08590	1	1	4.6
SEZ6L2	26470	Q6UXD5	1	1	1.2
FGFR1	2260	P11362	1	1	1.1
CRTC1	23373	Q6UUV9	1	1	1.4
MYO5B	4645	Q9ULV0	1	1	1.5
MYH15	22989	Q9Y2K3	1	1	0.8
HDAC2	3066	Q92769	1	1	3.7
AKAP13	11214	Q12802	1	1	0.3
SUV39H1	6839	O43463	1	1	2.4
RPL35	11224	P42766	1	1	8.1
MYLK3	91807	Q32MK0	1	1	2.3
RPLP0	6175	P05388	1	1	4.1
CCDC18	343099	Q5T9S5	1	1	0.5
KNG1	3827	P01042	1	1	1.2
HDAC11	79885	Q96DB2	1	1	3.7
MYBPC1	4604	Q00872	1	1	1
ABHD11	83451	Q8NFV4	1	1	5.4
RPL26	6154	P61254	1	1	6.2
AKAP2	11217	Q9Y2D5	1	1	1.2
HCoV229Egp1	918764	P0C6U2	1	1	0.2
ARFGEF1	10565	Q9Y6D6	1	1	0.8
GPR101	83550	Q96P66	1	1	1.6
C9orf4	23732	Q9P0K9	1	1	3.8
CAD	790	P27708	1	1	0.4
AP4M1	9179	O00189	1	1	1.5
CHAF1A	10036	Q13111	1	1	0.8
PLEKHG3	26030	A1L390	1	1	1.3
RFC5	5985	P40937	1	1	3.5
MYO7B	4648	Q6PIF6	1	1	0.7
GPATCH4	54865	Q5T3I0	1	1	2.7
PSMD6	9861	Q15008	1	1	3.9
EPRS	2058	P07814	1	1	1.5
SFRS5	6430	Q13243	1	1	5.1
C9orf122	158228	Q5SY85	1	1	7.7
MAGEA13P	139363	A6NCF6	1	1	2.3
FHL2	2274	Q14192	1	1	3.9
SAFB2	9667	Q14151	1	1	0.7
CCT7	10574	Q99832	1	1	1.7
ARHGEF12	23365	Q9NZN5	1	1	0.6
P89436	P89436	P89436	1	1	1.9
BAG5	9529	Q9UL15	1	1	2.5
TUFM	7284	P49411	1	1	4.2
SREBF1	6720	P36956	1	1	1
RHEB	6009	Q15382	1	1	6
GNL3	26354	Q9BVP2	1	1	4.4
PSMD2	5708	Q13200	1	1	1.4
SKIV2L2	23517	P42285	1	1	1.9
HIST1H3A	8350	P68431	1	1	5.2
C14orf21	161424	Q86U38	1	1	1.9
SND1	27044	Q7KZF4	1	1	1.6
RBM4	5936	Q9BWF3	1	1	8.8
PRPF4B	8899	Q13523	1	1	1.3
INPP5B	3633	P32019	1	1	0.7
REM1	28954	O75628	1	1	3.7
PLVAP	83483	Q9BX97	1	1	1.6
SLC25A12	8604	O75746	1	1	1.2
KRT72	140807	Q14CN4	1	1	2.3
UBR5	51366	O95071	1	1	0.5
SRRM2	23524	Q9UQ35	1	1	0.4
CAND1	55832	Q86VP6	1	1	1.1
ILK	3611	Q13418	1	1	2.2
CYTSB	92521	Q5M775	1	1	1.1
Q1HVC3	Q1HVC3	Q1HVC3	1	1	1.9
DMPK	1760	Q09013	1	1	1.1
HSBP1	3281	O75506	1	1	25
ZNF598	90850	Q86UK7	1	1	1.2
RPS7	6201	P62081	1	1	11.3
SEC23B	10483	Q15437	1	1	1.6
P09299	P09299	P09299	1	1	1.1
EPPK1	83481	P58107	1	1	1.1
RPS19	6223	P39019	1	1	6.9
FLNC	2318	Q14315	1	1	3.8
ARPC5	10092	O15511	1	1	8.6
C9orf80	58493	Q9NRY2	1	1	12.5
RRBP1	6238	Q9P2E9	1	1	1.3
YBX1	4904	P67809	1	1	7.1
PKP3	11187	Q9Y446	1	1	1
KIF23	9493	Q02241	1	1	1.9
ANLN	54443	Q9NQW6	1	1	0.8
AP2S1	1175	P53680	1	1	5.6
DAAM1	23002	Q9Y4D1	1	1	0.8
EXOC1	55763	Q9NV70	1	1	1.8
PXN	5829	P49023	1	1	2.2
AP1B1	162	Q10567	1	1	5
RNMTL1	55178	Q9HC36	1	1	2.9
RPL38	6169	P63173	1	1	18.6
LYPD1	116372	Q8N2G4	1	1	8.5
VAT1	10493	Q99536	1	1	3.6
SYNE1	23345	Q8NF91	1	1	0.1
BCLAF1	9774	Q9NYF8	1	1	1.4
DAPK3	1613	O43293	1	1	2.9
RPL5	6125	P46777	1	1	4
RALA	5898	P11233	1	1	3.4
NUDT21	11051	O43809	1	1	4
TAF4	6874	O00268	1	1	0.9
ILF2	3608	Q12905	1	1	3.6
PNKP	11284	Q96T60	1	1	2.5
COBRA1	25920	Q8WX92	1	1	1.7
PSMC3	5702	P17980	1	1	3.2
EXOC2	55770	Q96KP1	1	1	1.2
ZNF638	27332	Q14966	1	1	1.1
RPS28	6234	P62857	1	1	17.4
DDX39	10212	O00148	1	1	2.3
PTPRB	5787	P23467	1	1	1.2
RBBP4	5928	Q09028	1	1	8.2
PABPC1	26986	P11940	1	1	1.7
RPS14	6208	P62263	1	1	7.3
C13orf23	80209	Q86XN7	1	1	1.1
HNRNPA0	10949	Q13151	1	1	6.6
TAGLN	6876	Q01995	1	1	6.5
GRLF1	2909	Q9NRY4	1	1	1.4
SMARCE1	6605	Q969G3	1	1	3.2
RFC3	5983	P40938	1	1	3.9
PARP1	142	P09874	1	1	1.5
MYCBP2	23077	O75592	1	1	0.3
GIPC1	10755	O14908	1	1	4.5
OAS3	4940	Q9Y6K5	1	1	0.6
POF1B	79983	Q8WVV4	1	1	2.7
PDS5A	23244	Q29RF7	1	1	1
CAMK2D	817	Q13557	1	1	2.6
RPS29	6235	P62273	1	1	19.6
APEX1	328	P27695	1	1	5.3
XRCC1	7515	P18887	1	1	3.6
DSP	1832	P15924	1	1	0.5
PAK4	10298	O96013	1	1	2.4
NOP56	10528	O00567	1	1	3.2
FARSA	2193	Q9Y285	1	1	2.8
MKLN1	4289	Q9UL63	1	1	2.6
ACTR10	55860	Q9NZ32	1	1	3.8
DPY30	84661	Q9C005	1	1	20.2
LGMN	5641	Q99538	1	1	3.9
SRP54	6729	P61011	1	1	2.8
SERPINH1	871	P50454	1	1	3.1
ACADVL	37	P49748	1	1	2
TUBG1	7283	P23258	1	1	6.4
HIST1H1E	3008	P10412	1	1	5.3
STAU1	6780	O95793	1	1	2.3
GTF3C4	9329	Q9UKN8	1	1	2.3
CPSF6	11052	Q16630	1	1	4.5
CDC42	998	P60953	1	1	8.9
GDI2	2665	P50395	1	1	4.3
HSPD1	3329	P10809	1	1	3.7
SRP19	6728	P09132	1	1	10.4
SLC3A2	6520	P08195	1	1	2.1
AKAP8	10270	O43823	1	1	2.9
XPO1	7514	O14980	1	1	1.1
PSMD12	5718	O00232	1	1	2.9
HNRPDL	9987	O14979	1	1	6.4
LRRFIP1	9208	Q32MZ4	1	1	3.2
AP2A2	161	O94973	1	1	5.9
TUBB6	84617	Q9BUF5	1	1	32.7
HNRNPF	3185	P52597	1	1	8.4
