# Supplementary material for: USP7 Regulates Cytokinesis through FBXO38 and KIF20B
Source: Sci Rep. 2019 Feb 25;9:2724. doi: 10.1038/s41598-019-39368-y (PMC6389929; doi:10.1038/s41598-019-39368-y)
Supplement: Supplementary file 3 — Table S2 [file 41598_2019_39368_MOESM3_ESM.xlsx]

## Sheet: specific interactors
			FlagBirA-FBXO38
Gene	Full name	Controls	Peptide counts	Sum	SAINT	BFDR
birA	E.Coli biotin ligase epitope tag	2995|3080|3322|3241|2201|2247|2730|2783|2436|1377|1318|1449|2152|2253|2082	1281|1141|1198|975	4595
FBXO38	F-box protein 38	0|0|0|0|0|0|0|0|0|0|0|0|0|0|0	815|751|808|755	3129
USP7	ubiquitin specific peptidase 7	21|29|23|18|40|34|34|31|11|19|15|13|17|38|41|51	200|202|209|192	803	1	0
SKP1	S-phase kinase associated protein 1	8|8|7|8|12|16|19|12|2|4|6|14|12|9|7|13	167|145|141|126	579	1	0
FAM172A	family with sequence similarity 172 member A	0|0|0|0|0|0|0|0|0|0|0|0|0|0|0|0	132|119|132|126	509	1	0
HSPA6	heat shock protein family A (Hsp70) member 6	0|0|0|0|0|19|16|20|0|0|0|0|0|0|0|0	123|130|128|111	492	1	0
CUL1	cullin 1	3|0|2|0|5|4|8|6|2|0|0|0|0|6|5|3	94|95|98|101	388	1	0
JMJD1C	jumonji domain containing 1C	10|10|22|20|15|13|16|11|8|10|12|6|6|10|9|30	102|86|100|96	384	1	0
CHD8	chromodomain helicase DNA binding protein 8	12|12|13|8|16|14|13|17|0|6|5|0|5|5|2|23	83|81|79|72	315	1	0
BCOR	BCL6 corepressor	0|5|3|6|2|3|2|3|3|4|8|0|0|6|5|13	61|67|68|58	254	1	0
CASC5	kinetochore scaffold 1	5|5|7|5|4|5|2|4|0|0|0|0|0|6|6|15	59|50|48|45	202	1	0
NR2C1	nuclear receptor subfamily 2 group C member 1	0|0|0|0|0|2|0|0|0|0|0|0|0|6|8|7	55|51|45|49	200	1	0
DEDD	death effector domain containing	0|0|0|0|0|0|0|0|0|0|0|0|0|0|0|0	43|39|43|43	168	1	0
RPGRIP1L	RPGRIP1 like	0|0|0|0|0|0|0|0|0|0|0|0|0|0|0|0	41|44|44|36	165	1	0
TRIM24	tripartite motif containing 24	0|0|0|0|3|0|2|0|0|0|0|0|0|5|0|3	41|40|37|37	155	1	0
ZNF281	zinc finger protein 281	0|3|0|3|7|6|5|5|0|0|0|0|0|9|5|13	44|34|37|33	148	0.99	0
YEATS2	YEATS domain containing 2	0|0|0|0|0|2|2|0|0|0|0|0|0|0|0|7	29|32|38|34	133	1	0
CLSPN	claspin	0|0|0|0|0|0|0|0|0|0|0|0|0|0|0|2	36|33|29|32	130	1	0
CUX1	cut like homeobox 1	3|0|4|0|4|3|0|3|0|2|2|0|0|8|4|11	37|36|29|26	128	0.86	0.01
MYBL2	MYB proto-oncogene like 2	0|0|0|0|0|0|0|0|0|0|0|0|0|0|2|0	37|26|31|28	122	1	0
RNF40	ring finger protein 40	3|0|0|0|6|6|2|4|0|0|0|0|0|4|5|10	31|27|30|28	116	1	0
UHRF1	ubiquitin like with PHD and ring finger domains 1	4|3|5|3|3|2|6|8|2|4|6|8|9|0|0|0	31|27|27|26	111	0.98	0
ZNF295	zinc finger and BTB domain containing 21	0|0|0|4|0|3|0|0|0|0|0|0|0|2|0|2	25|24|30|23	102	1	0
HIVEP1	human immunodeficiency virus type I enhancer binding protein 1	0|0|0|0|0|0|0|0|0|0|2|0|0|0|0|0	31|24|20|24	99	1	0
DEDD2	death effector domain containing 2	0|0|0|0|0|0|0|0|0|0|0|0|0|0|0|0	24|27|27|21	99	1	0
RAVER1	ribonucleoprotein, PTB binding 1	0|2|2|3|5|0|4|0|0|0|0|0|3|0|0|2	19|23|21|20	83	1	0
RNF169	ring finger protein 169	0|0|0|0|0|0|0|0|0|0|0|0|0|2|0|2	23|22|19|18	82	1	0
ZXDC	ZXD family zinc finger C	0|0|0|0|0|0|0|0|0|0|0|0|0|0|0|0	22|18|20|22	82	1	0
DDB1	damage specific DNA binding protein 1	0|6|4|0|4|3|0|3|4|3|0|2|0|0|0|3	22|20|20|16	78	0.97	0.01
EP400	E1A binding protein p400	0|2|0|0|0|0|0|0|0|0|0|0|0|0|0|4	18|22|16|16	72	1	0
LIN9	lin-9 DREAM MuvB core complex component	0|0|0|0|0|0|0|0|0|0|0|0|0|4|0|2	24|15|14|11	64	0.96	0.01
BLM	Bloom syndrome RecQ like helicase	0|0|0|0|0|0|2|0|2|0|2|0|0|5|3|3	14|15|19|15	63	0.96	0
KIF20B	kinesin family member 20B	0|0|0|0|0|0|0|0|0|0|0|0|0|0|0|0	14|14|16|19	63	1	0
BRCA1	BRCA1, DNA repair associated	0|0|0|0|0|4|0|0|0|0|0|0|0|0|0|3	16|15|18|14	63	0.99	0
ZBTB10	zinc finger and BTB domain containing 10	0|0|0|0|0|0|0|0|0|0|0|0|0|0|0|0	16|14|16|11	57	1	0
ZNF644	zinc finger protein 644	0|0|0|0|0|0|0|0|0|0|0|0|0|0|0|0	13|11|18|15	57	1	0
CCNA2	cyclin A2	0|0|0|0|0|0|0|0|0|0|0|0|0|2|2|4	10|15|17|14	56	0.9	0.01
USP11	ubiquitin specific peptidase 11	0|0|0|0|0|0|3|0|0|0|0|0|0|0|0|3	16|14|11|13	54	0.96	0.01
SGOL2	shugoshin 2	0|0|0|0|0|0|0|0|0|0|0|0|0|0|0|0	16|12|12|13	53	1	0
ARHGAP11A	Rho GTPase activating protein 11A	0|0|0|0|0|0|0|0|0|0|0|0|0|0|0|0	12|12|15|14	53	1	0
ZNF780A	zinc finger protein 780A	0|0|0|0|0|0|0|0|0|0|0|0|0|0|0|0	14|13|11|13	51	1	0
PRRC2B	proline rich coiled-coil 2B	0|0|2|0|0|0|0|0|0|0|0|0|0|0|0|3	11|14|13|11	49	0.97	0
NFRKB	nuclear factor related to kappaB binding protein	0|0|0|2|0|0|0|0|0|0|0|0|0|0|0|3	12|12|14|10	48	0.96	0
STYX	serine/threonine/tyrosine interacting protein	0|0|0|0|0|0|0|0|0|0|0|0|0|0|0|0	13|13|10|10	46	1	0
ZNF536	zinc finger protein 536	0|0|0|0|0|0|0|0|0|0|0|0|0|0|2|0	8|17|12|7	44	0.89	0.01
UBR5	ubiquitin protein ligase E3 component n-recognin 5	0|0|0|0|0|0|0|0|0|0|0|0|0|0|0|0	10|13|10|10	43	1	0
ARMC7	armadillo repeat containing 7	0|0|0|0|0|0|0|0|0|0|0|0|0|0|0|0	12|11|9|10	42	1	0
CENPF	centromere protein F	0|0|0|0|0|0|0|0|0|0|0|0|0|0|0|0	13|10|8|8	39	1	0
SRSF3	serine and arginine rich splicing factor 3	0|0|0|0|0|0|0|0|0|0|0|0|0|0|0|0	10|9|8|8	35	1	0
BAG6	BCL2 associated athanogene 6	0|0|0|0|0|0|0|0|0|0|0|0|0|0|0|0	9|10|9|7	35	1	0
ZNF362	zinc finger protein 362	0|0|0|0|0|0|0|0|0|0|0|0|0|0|0|0	9|9|8|8	34	1	0
KIF18A	kinesin family member 18A	0|0|0|0|0|0|0|0|0|0|0|0|0|0|0|0	7|8|11|8	34	1	0
ZFC3H1	zinc finger C3H1-type containing	0|0|0|0|0|0|0|0|0|0|0|0|0|0|0|0	8|10|6|9	33	1	0
TAF5L	TATA-box binding protein associated factor 5 like	0|0|0|0|0|0|0|0|0|0|0|0|0|0|0|0	11|10|6|6	33	1	0
EHMT2	euchromatic histone lysine methyltransferase 2	0|0|0|0|0|0|0|0|0|0|0|0|0|0|0|0	11|7|8|7	33	1	0
ZNF507	zinc finger protein 507	0|0|0|0|0|0|0|0|0|0|0|0|0|0|0|0	7|8|9|8	32	1	0
WEE1	WEE1 G2 checkpoint kinase	0|0|0|0|0|0|0|0|0|0|0|0|0|0|0|0	8|9|5|10	32	1	0
NOC4L	nucleolar complex associated 4 homolog	0|0|0|0|0|0|0|0|0|0|0|0|0|0|0|0	11|5|11|4	31	1	0
WTAP	WT1 associated protein	0|0|0|0|0|0|0|0|0|0|0|0|0|0|0|0	8|9|6|8	31	1	0
MORC4	MORC family CW-type zinc finger 4	0|0|0|0|0|0|0|0|0|0|0|0|0|0|0|0	11|6|7|6	30	1	0
NFE2L1	nuclear factor, erythroid 2 like 1	0|0|0|0|0|0|0|0|0|0|0|0|0|0|0|0	11|6|6|7	30	1	0
TADA2B	transcriptional adaptor 2B	0|0|0|0|0|0|0|0|0|0|0|0|0|0|0|0	8|5|8|8	29	1	0
TRRAP	transformation/transcription domain associated protein	0|0|0|0|0|0|0|0|0|0|0|0|0|0|0|0	11|8|5|5	29	1	0
GMNN	geminin, DNA replication inhibitor	0|0|0|0|0|0|0|0|0|0|0|0|0|0|0|0	7|7|8|7	29	1	0
MAML1	mastermind like transcriptional coactivator 1	0|0|0|0|0|0|0|0|0|0|0|0|0|0|0|0	6|8|8|6	28	1	0
PSMB4	proteasome subunit beta 4	0|0|0|0|0|0|0|0|0|0|0|0|0|0|0|0	7|8|7|5	27	1	0
NOMO2	NODAL modulator 2	0|0|0|0|0|0|0|0|0|0|0|0|0|0|0|0	9|6|7|4	26	1	0
RBM42	RNA binding motif protein 42	0|0|0|0|0|0|0|0|0|0|0|0|0|0|0|0	6|6|5|8	25	1	0
QSER1	glutamine and serine rich 1	0|0|0|0|0|0|0|0|0|0|0|0|0|0|0|0	6|5|8|5	24	1	0
ZEB2	zinc finger E-box binding homeobox 2	0|0|0|0|0|0|0|0|0|0|0|0|0|0|0|0	6|8|5|4	23	1	0
TFAP4	transcription factor AP-4	0|0|0|0|0|0|0|0|0|0|0|0|0|0|0|0	4|4|9|6	23	1	0
PDCD2L	programmed cell death 2 like	0|0|0|0|0|0|0|0|0|0|0|0|0|0|0|0	6|5|6|5	22	1	0
GPATCH8	G-patch domain containing 8	0|0|0|0|0|0|0|0|0|0|0|0|0|0|0|0	6|4|6|6	22	1	0
HDAC3	histone deacetylase 3	0|0|0|0|0|0|0|0|0|0|0|0|0|0|0|0	5|6|7|4	22	1	0
CCNL2	cyclin L2	0|0|0|0|0|0|0|0|0|0|0|0|0|0|0|0	7|4|6|4	21	1	0
HSF2	heat shock transcription factor 2	0|0|0|0|0|0|0|0|0|0|0|0|0|0|0|0	5|5|4|7	21	1	0
NCAPG2	non-SMC condensin II complex subunit G2	0|0|0|0|0|0|0|0|0|0|0|0|0|0|0|0	5|5|6|4	20	1	0
ZBTB40	zinc finger and BTB domain containing 40	0|0|0|0|0|0|0|0|0|0|0|0|0|0|0|0	5|7|2|6	20	0.95	0.01
PCGF1	polycomb group ring finger 1	0|0|0|0|0|0|0|0|0|0|0|0|0|0|0|0	6|3|5|5	19	0.99	0
C15orf42	TOPBP1 interacting checkpoint and replication regulator	0|0|0|0|0|0|0|0|0|0|0|0|0|0|0|0	5|6|4|4	19	1	0
DHX40	DEAH-box helicase 40	0|0|0|0|0|0|0|0|0|0|0|0|0|0|0|0	5|5|4|4	18	1	0
ERCC4	ERCC excision repair 4, endonuclease catalytic subunit	0|0|0|0|0|0|0|0|0|0|0|0|0|0|0|0	4|3|6|5	18	0.99	0
TAF4	TATA-box binding protein associated factor 4	0|0|0|0|0|0|0|0|0|0|0|0|0|0|0|0	5|4|4|5	18	1	0
PMF1	polyamine modulated factor 1	0|0|0|0|0|0|0|0|0|0|0|0|0|0|0|0	4|4|6|4	18	1	0
CDT1	chromatin licensing and DNA replication factor 1	0|0|0|0|0|0|0|0|0|0|0|0|0|0|0|0	4|4|5|5	18	1	0
POLK	DNA polymerase kappa	0|0|0|0|0|0|0|0|0|0|0|0|0|0|0|0	5|4|6|3	18	0.99	0
CCDC77	coiled-coil domain containing 77	0|0|0|0|0|0|0|0|0|0|0|0|0|0|0|0	4|5|5|4	18	1	0
DTL	denticleless E3 ubiquitin protein ligase homolog	0|0|0|0|0|0|0|0|0|0|0|0|0|0|0|0	3|7|4|4	18	0.99	0
ZNF217	zinc finger protein 217	0|0|0|0|0|0|0|0|0|0|0|0|0|0|0|0	5|4|5|3	17	0.99	0
LIN52	lin-52 DREAM MuvB core complex component	0|0|0|0|0|0|0|0|0|0|0|0|0|0|0|0	5|6|3|3	17	0.98	0
ASF1A	anti-silencing function 1A histone chaperone	0|0|0|0|0|0|0|0|0|0|0|0|0|0|0|0	3|5|6|3	17	0.98	0
NUDT16L1	nudix hydrolase 16 like 1	0|0|0|0|0|0|0|0|0|0|0|0|0|0|0|0	3|4|5|4	16	0.99	0
TSHZ3	teashirt zinc finger homeobox 3	0|0|0|0|0|0|0|0|0|0|0|0|0|0|0|0	3|3|5|5	16	0.98	0
ZFP106	zinc finger protein 106	0|0|0|0|0|0|0|0|0|0|0|0|0|0|0|0	3|3|6|4	16	0.98	0
ARID5B	AT-rich interaction domain 5B	0|0|0|0|0|0|0|0|0|0|0|0|0|0|0|0	6|4|4|2	16	0.95	0.01
LRIF1	ligand dependent nuclear receptor interacting factor 1	0|0|0|0|0|0|0|0|0|0|0|0|0|0|0|0	5|3|5|3	16	0.98	0
POM121C	POM121 transmembrane nucleoporin C	0|0|0|0|0|0|0|0|0|0|0|0|0|0|0|0	4|3|5|4	16	0.99	0
MIS12	MIS12, kinetochore complex component	0|0|0|0|0|0|0|0|0|0|0|0|0|0|0|0	3|4|4|4	15	0.99	0
POLE	DNA polymerase epsilon, catalytic subunit	0|0|0|0|0|0|0|0|0|0|0|0|0|0|0|0	3|5|2|5	15	0.95	0.01
TOP3A	DNA topoisomerase III alpha	0|0|0|0|0|0|0|0|0|0|0|0|0|0|0|0	4|2|4|4	14	0.95	0.01
CDKN1A	cyclin dependent kinase inhibitor 1A	0|0|0|0|0|0|0|0|0|0|0|0|0|0|0|0	3|3|3|5	14	0.98	0
OTUD5	OTU deubiquitinase 5	0|0|0|0|0|0|0|0|0|0|0|0|0|0|0|0	2|4|5|3	14	0.94	0.01
ADNP2	ADNP homeobox 2	0|0|0|0|0|0|0|0|0|0|0|0|0|0|0|0	3|2|4|5	14	0.94	0.01
MEAF6	MYST/Esa1 associated factor 6	0|0|0|0|0|0|0|0|0|0|0|0|0|0|0|0	3|3|3|4	13	0.97	0
GATAD1	GATA zinc finger domain containing 1	0|0|0|0|0|0|0|0|0|0|0|0|0|0|0|0	3|3|3|4	13	0.97	0
ZHX1	zinc fingers and homeoboxes 1	0|0|0|0|0|0|0|0|0|0|0|0|0|0|0|0	3|4|3|3	13	0.97	0
SUDS3	SDS3 homolog, SIN3A corepressor complex component	0|0|0|0|0|0|0|0|0|0|0|0|0|0|0|0	3|3|4|2	12	0.94	0.01
BCL11A	B cell CLL/lymphoma 11A	0|0|0|0|0|0|0|0|0|0|0|0|0|0|0|0	4|3|2|2	11	0.9	0.01
NCOR2	nuclear receptor corepressor 2	0|0|0|0|0|0|0|0|0|0|0|0|0|0|0|0	2|4|2|3	11	0.9	0.01

## Sheet: raw data
Bait	Protein ID	Gene name	Controls	Peptide counts	Sum	SAINT	BFDR
FlagBirA-FBXO38	NP_418404.1	birA	2995|3080|3322|3241|2201|2247|2730|2783|2436|1377|1318|1449|2152|2253|2082	836|807|895|807	3345
FlagBirA-FBXO38	NP_995308.1	FBXO38	0|0|0|0|0|0|0|0|0|0|0|0|0|0|0	662|623|677|606	2568
FlagBirA-FBXO38_MG132	NP_418404.1	birA	2995|3080|3322|3241|2201|2247|2730|2783|2436|1377|1318|1449|2152|2253|2082	1281|1141|1198|975	4595
FlagBirA-FBXO38_MG132	NP_995308.1	FBXO38	0|0|0|0|0|0|0|0|0|0|0|0|0|0|0	815|751|808|755	3129
FlagBirA-FBXO38	NP_001348.2	DHX9	121|110|128|110|95|105|107|107|113|125|129|120|114|85|87|127	113|114|110|117	454	0	0.9
FlagBirA-FBXO38	NP_001511.2	GTF3C1	5|0|0|0|5|8|7|7|0|0|7|0|0|5|4|10	5|6|2|5	18	0	0.83
FlagBirA-FBXO38	NP_002408.3	MKI67	104|90|103|93|50|47|54|48|84|75|121|55|54|126|130|400	117|118|118|118	471	0	0.9
FlagBirA-FBXO38	NP_066298.1	HIST1H3F	0|0|9|6|5|6|6|5|6|6|14|30|28|0|0|0	4|6|4|4	18	0	0.9
FlagBirA-FBXO38	NP_071504.2	PC	1553|1526|1388|1362|1086|1122|1198|1116|1866|1898|1739|1619|1660|166|174|299	1343|1306|1433|1324	5406	0	0.9
FlagBirA-FBXO38	NP_058633.2	POLA1	2|3|2|3|7|6|7|0|0|0|2|0|0|14|13|19	5|12|3|4	24	0	0.87
FlagBirA-FBXO38	NP_001737.1	CANX	12|15|20|14|12|16|9|15|28|27|25|17|19|14|12|14	5|6|5|8	24	0	0.9
FlagBirA-FBXO38	NP_037366.1	EIF3K	8|4|6|0|17|13|15|13|3|0|3|0|7|13|10|7	4|3|5|5	17	0	0.9
FlagBirA-FBXO38	NP_003133.1	SSB	23|26|13|8|35|29|31|33|36|35|26|20|20|34|30|52	15|14|16|14	59	0	0.9
FlagBirA-FBXO38	NP_005137.1	SART1	3|2|5|5|16|12|13|13|5|7|16|5|7|24|32|62	23|21|23|20	87	0	0.9
FlagBirA-FBXO38	NP_066964.1	XRCC5	37|28|35|15|35|28|41|26|20|24|24|20|18|18|13|8	35|32|36|30	133	0	0.89
FlagBirA-FBXO38	NP_002931.2	ABCE1	19|18|10|9|13|14|13|11|10|13|15|12|15|22|23|24	14|17|18|14	63	0	0.88
FlagBirA-FBXO38	NP_001035810.1	G6PD	0|0|0|0|3|4|2|2|5|0|0|0|0|15|9|17	2|2|3|2	9	0	0.9
FlagBirA-FBXO38	NP_057558.3	C3orf19	0|0|0|0|0|0|0|0|0|0|0|0|0|3|3|13	5|4|3|4	16	0	0.81
FlagBirA-FBXO38	NP_064502.9	LARS	54|52|54|50|77|71|70|80|58|50|50|32|37|45|44|55	40|41|44|38	163	0	0.9
FlagBirA-FBXO38	NP_005819.3	DCAF7	4|4|4|5|4|5|5|6|0|4|3|5|5|7|6|8	3|3|4|5	15	0	0.81
FlagBirA-FBXO38	NP_036265.3	COPG2	168|180|134|128|245|266|272|236|141|152|137|155|139|178|183|148	85|96|91|87	359	0	0.9
FlagBirA-FBXO38	NP_116062.2	PCGF1	0|0|0|0|0|0|0|0|0|0|0|0|0|0|0|0	3|0|0|0	3	0.24	0.31
FlagBirA-FBXO38	NP_001035879.1	PSPC1	17|10|19|21|20|23|31|26|13|15|15|27|26|36|38|54	27|27|27|23	104	0	0.89
FlagBirA-FBXO38	NP_059107.1	SMN2	3|0|0|0|0|0|0|0|0|7|0|7|7|0|0|7	5|0|3|3	11	0	0.8
FlagBirA-FBXO38	NP_001081.1	ABCF1	9|18|18|10|13|12|12|15|10|8|20|16|19|28|32|61	11|7|10|11	39	0	0.9
FlagBirA-FBXO38	NP_005683.2	ABCF2	13|10|13|8|15|13|15|17|8|13|6|11|7|16|23|19	12|16|10|14	52	0	0.88
FlagBirA-FBXO38	NP_001035905.1	CAST	10|10|15|10|13|15|15|18|6|5|0|25|12|26|15|28	7|9|4|8	28	0	0.9
FlagBirA-FBXO38	NP_001035814.1	CYLD	0|0|0|0|3|2|3|2|0|2|0|0|2|4|6|7	2|0|0|0	2	0	0.82
FlagBirA-FBXO38	NP_056269.1	LARP7	3|0|3|4|5|7|6|4|4|2|3|4|5|11|8|19	8|11|7|9	35	0	0.86
FlagBirA-FBXO38	NP_055693.4	KIAA0020	0|0|0|2|2|0|3|0|0|0|2|0|0|0|0|0	3|2|3|0	8	0	0.62
FlagBirA-FBXO38	NP_036347.1	MGEA5	15|16|12|9|25|11|21|15|4|7|7|0|7|12|6|17	10|10|10|6	36	0	0.9
FlagBirA-FBXO38	NP_061828.1	UBB	0|5|0|0|0|15|0|0|24|22|31|24|21|0|0|0	15|16|17|0	48	0	0.89
FlagBirA-FBXO38	NP_006435.2	SMC2	11|12|18|15|15|19|10|21|10|7|4|16|17|19|15|18	8|11|9|6	34	0	0.9
FlagBirA-FBXO38	NP_009055.2	UTRN	22|17|20|26|39|39|52|36|16|15|28|0|3|7|5|38	7|8|8|4	27	0	0.9
FlagBirA-FBXO38	NP_001036069.1	XRN1	43|31|43|32|65|54|59|47|40|35|27|28|30|54|48|74	35|36|41|35	147	0	0.9
FlagBirA-FBXO38	NP_001244.1	CDC5L	18|16|23|18|20|31|27|30|16|12|20|20|18|32|30|57	21|19|21|20	81	0	0.9
FlagBirA-FBXO38	NP_004216.2	MFHAS1	0|0|0|0|0|0|0|0|0|0|0|0|0|0|0|0	3|4|4|3	14	0.98	0
FlagBirA-FBXO38	NP_006294.2	AIMP2	4|5|5|4|7|6|11|7|7|4|6|0|7|0|0|0	4|3|3|0	10	0	0.9
FlagBirA-FBXO38	NP_066944.1	EEF1B2	10|10|15|9|15|17|16|14|0|0|3|10|13|23|17|21	12|11|7|7	37	0	0.9
FlagBirA-FBXO38	NP_003580.1	CUL4A	10|10|12|12|15|12|16|15|6|5|16|0|0|5|2|14	12|10|11|8	41	0	0.87
FlagBirA-FBXO38	NP_001037770.1	SMAP1	3|0|4|3|10|7|9|9|3|6|6|7|11|7|8|8	4|6|5|5	20	0	0.9
FlagBirA-FBXO38	NP_079048.3	ZMYM1	0|0|0|0|0|0|2|4|0|0|2|0|0|4|3|0	5|3|5|6	19	0	0.64
FlagBirA-FBXO38	NP_036252.1	CD2AP	110|107|114|77|185|178|184|142|97|83|84|164|154|102|97|218	84|94|86|75	339	0	0.9
FlagBirA-FBXO38	NP_000971.1	RPL18A	0|3|6|10|5|0|0|0|6|7|9|3|0|0|5|10	6|8|8|9	31	0	0.82
FlagBirA-FBXO38	NP_068803.1	HIST1H4J	51|44|41|41|43|38|41|46|74|57|83|120|103|72|61|101	66|67|59|57	249	0	0.9
FlagBirA-FBXO38	NP_003283.2	TPR	92|79|87|73|173|160|157|159|77|85|108|60|59|56|47|113	120|122|109|95	446	0	0.9
FlagBirA-FBXO38	NP_001041664.1	RCC1	0|3|4|2|5|3|7|3|0|0|3|7|5|4|3|7	7|8|5|6	26	0	0.76
FlagBirA-FBXO38	NP_055642.3	ZC3H11A	3|3|7|6|13|14|11|14|13|11|14|0|3|23|20|72	8|10|10|6	34	0	0.9
FlagBirA-FBXO38	NP_004805.2	SNRNP40	10|5|8|7|3|9|7|5|7|4|8|5|5|5|5|11	11|8|7|9	35	0	0.82
FlagBirA-FBXO38	NP_055987.2	PRRC2C	34|37|24|19|21|18|22|23|11|8|10|30|24|16|13|32	10|8|4|10	32	0	0.9
FlagBirA-FBXO38	NP_071384.1	CXorf56	8|6|9|6|11|14|16|15|8|9|8|12|14|39|38|72	18|15|19|15	67	0	0.9
FlagBirA-FBXO38	NP_071415.1	MCCC2	404|389|386|374|361|342|389|333|809|780|699|537|525|27|22|114	383|367|405|355	1510	0	0.9
FlagBirA-FBXO38	NP_003042.3	SLC16A1	7|12|6|6|3|3|2|4|8|5|8|3|7|2|2|11	5|5|6|5	21	0	0.86
FlagBirA-FBXO38	NP_071496.1	EIF4H	0|0|0|0|5|4|0|0|0|0|0|0|0|8|8|13	6|5|5|4	20	0	0.85
FlagBirA-FBXO38	NP_057212.1	COPG1	5|3|3|3|3|2|2|4|4|3|4|3|0|4|0|4	8|5|3|5	21	0	0.63
FlagBirA-FBXO38	NP_001070254.1	QSER1	0|0|0|0|0|0|0|0|0|0|0|0|0|0|0|0	3|5|4|0	12	0.74	0.04
FlagBirA-FBXO38	NP_001070667.1	SREK1	2|0|3|0|0|7|4|0|3|4|5|0|0|19|15|10	3|0|0|3	6	0	0.9
FlagBirA-FBXO38	NP_006049.3	TNIP1	0|0|0|0|0|0|0|6|0|0|0|0|0|2|3|3	4|6|4|0	14	0	0.69
FlagBirA-FBXO38	NP_064551.3	MCCC1	1083|1056|772|725|578|594|690|631|2165|2165|1884|713|695|51|49|139	611|604|631|610	2456	0	0.9
FlagBirA-FBXO38	NP_002038.2	GARS	5|5|8|4|16|18|12|21|9|5|8|0|0|0|0|2	8|13|11|10	42	0	0.88
FlagBirA-FBXO38	NP_060230.5	NCAPG2	0|0|0|0|0|0|0|0|0|0|0|0|0|0|0|0	5|4|0|2	11	0.7	0.07
FlagBirA-FBXO38	NP_783297.2	TJP1	17|14|11|12|35|36|32|30|19|17|17|14|14|30|31|58	14|20|22|20	76	0	0.9
FlagBirA-FBXO38	NP_057479.2	PTPLAD1	23|18|23|15|24|30|27|32|43|49|66|20|24|11|13|20	28|28|25|24	105	0	0.9
FlagBirA-FBXO38	NP_003929.4	AP3D1	36|36|37|38|30|28|29|30|18|22|13|13|18|17|12|18	31|25|29|33	118	0	0.89
FlagBirA-FBXO38	NP_060289.2	RG9MTD1	0|0|0|0|7|7|7|2|10|9|6|0|0|0|0|0	4|4|4|5	17	0	0.84
FlagBirA-FBXO38	NP_008974.5	KRR1	0|0|0|0|0|0|0|0|0|0|4|0|0|2|0|4	3|4|4|5	16	0	0.67
FlagBirA-FBXO38	NP_060941.2	ZC3H15	9|5|9|7|9|7|12|13|5|4|2|5|9|19|15|23	7|7|7|6	27	0	0.9
FlagBirA-FBXO38	NP_060506.5	ATG2B	62|54|66|51|99|115|126|99|49|50|44|61|69|68|59|57	74|63|60|54	251	0	0.9
FlagBirA-FBXO38	NP_004881.2	SPAG7	0|0|2|0|4|5|5|5|2|3|0|0|0|9|10|16	10|6|12|10	38	0	0.85
FlagBirA-FBXO38	NP_001246.2	CDC20	3|0|0|0|0|0|0|0|0|0|0|0|0|0|0|7	4|7|5|5	21	0	0.69
FlagBirA-FBXO38	NP_006699.2	GLO1	3|0|0|2|2|0|3|3|0|0|0|5|5|6|4|7	2|2|0|0	4	0	0.9
FlagBirA-FBXO38	NP_004652.2	CDC23	5|3|5|9|9|7|12|12|8|0|6|0|0|0|0|5	5|5|5|5	20	0	0.9
FlagBirA-FBXO38	NP_001072983.1	TBCE	7|3|2|4|12|21|18|17|6|0|3|0|2|18|18|20	3|5|4|5	17	0	0.9
FlagBirA-FBXO38	NP_056087.2	RPGRIP1L	0|0|0|0|0|0|0|0|0|0|0|0|0|0|0|0	8|11|3|5	27	0.99	0
FlagBirA-FBXO38	NP_056474.2	RSL1D1	22|26|18|20|14|12|15|14|13|17|29|12|15|15|9|8	18|16|20|17	71	0	0.88
FlagBirA-FBXO38	NP_037373.2	FHOD1	7|5|6|5|11|13|11|9|0|0|0|2|0|13|6|14	3|0|3|5	11	0	0.9
FlagBirA-FBXO38	NP_001071634.1	SRSF1	7|4|7|0|5|4|5|4|7|8|10|14|16|3|5|13	7|5|6|7	25	0	0.9
FlagBirA-FBXO38	NP_001073027.1	HNRNPUL2	4|8|6|4|3|2|4|3|5|5|7|7|5|0|0|5	3|3|5|2	13	0	0.81
FlagBirA-FBXO38	NP_001072992.1	PAICS	41|30|42|36|67|61|60|65|39|39|36|60|52|57|65|80	36|43|33|37	149	0	0.9
FlagBirA-FBXO38	NP_005144.2	USP10	9|6|11|6|11|8|10|8|8|6|8|6|6|11|5|14	5|4|5|4	18	0	0.9
FlagBirA-FBXO38	NP_006378.3	CHERP	17|21|19|16|20|28|22|17|9|14|19|5|7|20|20|44	41|46|49|47	183	0	0.88
FlagBirA-FBXO38	NP_005210.3	DIAPH1	3|3|3|8|6|7|14|8|0|3|0|0|0|0|0|8	3|0|0|3	6	0	0.9
FlagBirA-FBXO38	NP_072045.1	RPS18	6|8|9|8|5|6|3|4|9|8|4|14|16|0|0|2	4|5|6|5	20	0	0.9
FlagBirA-FBXO38	NP_001351.2	DHCR7	2|2|3|0|5|6|5|7|3|4|7|0|0|0|0|0	4|2|3|4	13	0	0.8
FlagBirA-FBXO38	NP_001427.2	FBL	16|20|16|21|17|13|19|15|24|24|25|26|28|11|11|32	11|13|14|16	54	0	0.9
FlagBirA-FBXO38	NP_055160.2	ZNF318	9|13|13|11|13|13|9|10|12|10|14|0|2|7|5|35	54|59|52|62	227	0	0.76
FlagBirA-FBXO38	NP_003579.3	CUL4B	16|15|15|10|21|16|23|24|6|4|15|20|23|22|17|41	15|9|14|9	47	0	0.9
FlagBirA-FBXO38	NP_056154.1	ADNP	14|16|14|10|21|20|22|28|10|8|15|0|4|9|11|35	28|25|27|23	103	0	0.89
FlagBirA-FBXO38	NP_001073867.1	KIAA0368	5|3|6|9|6|6|7|9|4|6|2|0|0|2|0|0	4|0|6|2	12	0	0.83
FlagBirA-FBXO38	NP_001073884.1	U2SURP	34|33|20|28|36|42|39|37|20|19|25|13|10|37|36|59	68|85|74|70	297	0	0.88
FlagBirA-FBXO38	NP_001073901.1	FTO	0|5|0|0|0|0|2|2|0|0|0|0|0|7|7|10	5|0|0|0	5	0	0.83
FlagBirA-FBXO38	NP_001074012.1	C19orf29	4|0|0|0|8|5|6|8|0|3|4|0|0|14|14|27	13|11|11|15	50	0	0.88
FlagBirA-FBXO38	NP_056536.2	GEMIN4	5|0|5|0|5|5|3|0|0|4|0|0|0|0|0|0	3|0|0|3	6	0	0.76
FlagBirA-FBXO38	NP_056147.2	NUDCD3	3|3|3|6|14|14|8|8|0|0|0|0|0|6|4|10	30|29|31|30	120	0	0.65
FlagBirA-FBXO38	NP_277048.2	TPGS1	57|47|64|52|57|62|49|65|50|44|46|6|9|7|5|0	60|63|64|58	245	0	0.9
FlagBirA-FBXO38	NP_005678.3	FARSB	6|8|9|4|14|14|12|17|14|25|17|10|9|7|4|11	11|8|9|8	36	0	0.9
FlagBirA-FBXO38	NP_036526.2	PFDN2	4|5|6|4|5|7|9|8|4|6|4|8|10|8|7|20	5|7|5|6	23	0	0.9
FlagBirA-FBXO38	NP_057736.4	CRNKL1	0|3|0|2|5|8|4|3|4|0|3|2|0|11|10|15	2|6|4|2	14	0	0.87
FlagBirA-FBXO38	NP_055681.1	SEC16A	6|7|0|3|7|4|5|6|0|0|0|0|0|0|0|0	5|5|6|0	16	0	0.79
FlagBirA-FBXO38	NP_006182.2	PA2G4	33|26|35|27|33|33|45|37|26|29|18|72|73|27|26|38	27|30|28|34	119	0	0.9
FlagBirA-FBXO38	NP_001075019.1	THOC2	29|19|26|19|26|24|29|31|25|32|43|23|18|27|25|60	14|16|14|13	57	0	0.9
FlagBirA-FBXO38	NP_075066.1	MRPL44	0|0|0|0|2|0|2|0|0|0|0|0|0|0|0|0	5|5|0|0	10	0.03	0.49
FlagBirA-FBXO38	NP_006074.2	IK	5|3|7|9|14|11|12|12|4|6|6|0|0|26|21|37	21|23|27|23	94	0	0.89
FlagBirA-FBXO38	NP_065907.2	TSHZ3	0|0|0|0|0|0|0|0|0|0|0|0|0|0|0|0	3|0|3|0	6	0.48	0.16
FlagBirA-FBXO38	NP_076425.1	MRPS34	0|0|4|0|0|0|0|0|0|0|0|0|3|0|0|0	3|0|3|3	9	0	0.68
FlagBirA-FBXO38	NP_073210.1	DGCR14	0|0|0|0|0|0|0|0|0|0|0|0|0|8|4|20	11|16|13|10	50	0	0.84
FlagBirA-FBXO38	NP_004955.2	HDAC1	20|17|21|13|14|21|10|16|12|8|6|0|0|4|0|10	14|16|16|21	67	0	0.87
FlagBirA-FBXO38	NP_076943.1	C19orf43	10|9|6|8|6|4|10|7|0|0|0|19|18|25|28|33	7|7|10|9	33	0	0.9
FlagBirA-FBXO38	NP_076983.1	NOC4L	0|0|0|0|0|0|0|0|0|0|0|0|0|0|0|0	10|4|7|4	25	1	0
FlagBirA-FBXO38	NP_077007.1	WDR77	4|0|4|3|5|7|6|10|5|5|4|0|7|4|5|13	7|4|7|3	21	0	0.85
FlagBirA-FBXO38	NP_077295.1	C1orf35	0|0|0|0|2|2|0|0|0|0|0|3|0|2|2|11	3|4|2|3	12	0	0.8
FlagBirA-FBXO38	NP_055456.2	MDC1	29|25|44|27|18|19|18|18|17|18|34|0|0|33|32|142	22|17|24|16	79	0	0.9
FlagBirA-FBXO38	NP_060587.8	WDR11	21|15|15|14|36|34|40|35|26|19|17|13|16|35|31|43	7|14|8|11	40	0	0.9
FlagBirA-FBXO38	NP_055577.1	DHCR24	0|0|0|0|0|0|0|0|0|0|0|0|0|0|0|0	3|0|0|0	3	0.24	0.31
FlagBirA-FBXO38	NP_079120.1	NUP85	0|0|4|0|4|5|5|4|5|7|0|0|0|4|4|6	4|4|6|6	20	0	0.77
FlagBirA-FBXO38	NP_079510.1	WDR61	2|4|3|2|8|4|5|4|4|0|0|0|0|3|2|0	4|0|2|2	8	0	0.8
FlagBirA-FBXO38	NP_006188.3	PCM1	15|15|14|17|18|14|17|18|16|13|28|24|27|20|14|45	18|17|16|19	70	0	0.9
FlagBirA-FBXO38	NP_004389.2	DDX10	8|8|3|4|7|13|13|9|4|6|12|2|0|33|32|58	10|9|9|8	36	0	0.9
FlagBirA-FBXO38	NP_110395.1	ILKAP	2|3|3|0|3|3|0|5|0|0|0|0|0|9|11|7	4|3|3|5	15	0	0.85
FlagBirA-FBXO38	NP_004514.2	KIF11	8|11|6|9|14|11|13|11|15|13|13|0|0|9|5|25	7|7|6|3	23	0	0.9
FlagBirA-FBXO38	NP_112577.1	SF3B5	3|5|2|3|5|3|4|5|0|0|0|0|0|3|0|8	6|4|7|7	24	0	0.76
FlagBirA-FBXO38	NP_001000.2	RPS5	5|4|0|4|5|5|4|4|0|0|0|0|6|10|8|0	5|6|4|6	21	0	0.82
FlagBirA-FBXO38	NP_066272.1	PDLIM1	30|23|32|29|56|59|51|41|18|22|14|55|57|39|43|49	26|32|28|28	114	0	0.9
FlagBirA-FBXO38	NP_114108.1	MRPS5	2|0|0|3|0|0|0|0|0|0|0|0|0|2|0|0	2|0|0|0	2	0	0.66
FlagBirA-FBXO38	NP_056060.2	ANKS1A	22|19|19|13|31|33|33|29|14|18|11|17|13|33|33|47	10|9|7|8	34	0	0.9
FlagBirA-FBXO38	NP_004981.2	MARS	26|24|28|30|31|39|40|32|29|27|25|24|26|22|17|28	17|15|16|15	63	0	0.9
FlagBirA-FBXO38	NP_112740.1	HNRPDL	11|10|10|16|17|20|23|23|17|19|23|22|23|10|15|15	8|14|16|16	54	0	0.9
FlagBirA-FBXO38	NP_004492.2	HNRNPU	79|79|71|59|78|68|64|81|75|65|88|131|137|114|105|122	79|72|67|72	290	0	0.9
FlagBirA-FBXO38	NP_004730.2	MTA2	8|8|9|7|9|8|9|9|8|2|12|2|2|19|19|33	15|17|15|13	60	0	0.88
FlagBirA-FBXO38	NP_001004.2	RPS9	32|29|31|34|29|35|38|35|41|40|45|41|38|24|14|30	42|38|40|38	158	0	0.89
FlagBirA-FBXO38	NP_056107.1	ESYT1	27|33|23|19|48|44|55|43|35|28|20|29|30|41|40|43	18|14|13|15	60	0	0.9
FlagBirA-FBXO38	NP_065174.1	CORO1B	81|90|78|78|146|144|158|124|84|87|57|92|79|73|63|93	85|86|85|79	335	0	0.9
FlagBirA-FBXO38	NP_115517.1	NSRP1	0|0|0|0|0|3|0|0|0|0|0|0|0|5|4|15	4|3|5|3	15	0	0.85
FlagBirA-FBXO38	NP_115700.1	NTPCR	6|3|7|8|0|0|0|2|5|3|0|2|5|3|3|0	4|3|0|0	7	0	0.82
FlagBirA-FBXO38	NP_115708.1	WDR83	7|6|4|5|4|3|3|3|0|0|0|0|0|3|4|14	10|12|11|6	39	0	0.81
FlagBirA-FBXO38	NP_115721.1	WIBG	3|3|3|2|5|4|4|5|0|0|0|5|5|10|7|6	2|3|4|2	11	0	0.84
FlagBirA-FBXO38	NP_115737.1	THOC3	0|0|0|0|3|3|2|2|0|0|0|0|0|0|0|0	3|3|0|3	9	0	0.64
FlagBirA-FBXO38	NP_112552.1	HNRNPK	49|54|58|47|77|73|106|81|79|74|70|107|92|146|124|218	70|61|66|57	254	0	0.9
FlagBirA-FBXO38	NP_001010.2	RPS15A	12|19|22|15|25|25|32|26|42|36|48|20|24|21|16|9	25|31|34|26	116	0	0.89
FlagBirA-FBXO38	NP_116136.1	USMG5	5|5|4|0|5|5|4|4|3|3|3|0|0|7|5|6	5|7|4|4	20	0	0.76
FlagBirA-FBXO38	NP_115861.1	PPIL3	0|0|2|0|4|3|2|2|0|0|0|0|0|11|12|24	4|4|3|4	15	0	0.88
FlagBirA-FBXO38	NP_001007.2	RPS12	8|5|9|9|8|8|10|7|10|8|8|8|12|5|3|8	25|31|27|30	113	0.33	0.24
FlagBirA-FBXO38	NP_005504.2	GTF2E1	0|0|0|0|5|4|7|7|0|0|0|0|3|14|17|21	3|0|0|4	7	0	0.9
FlagBirA-FBXO38	NP_068799.2	ZNF148	3|0|0|0|6|9|8|9|0|5|5|0|0|15|10|38	13|9|8|12	42	0	0.89
FlagBirA-FBXO38	NP_060597.4	ELAC2	9|2|6|6|7|10|7|8|4|0|0|3|3|10|6|24	6|5|4|5	20	0	0.9
FlagBirA-FBXO38	NP_073713.2	CTBP2	6|6|5|7|3|3|6|7|3|5|6|4|6|0|3|10	4|3|3|3	13	0	0.9
FlagBirA-FBXO38	NP_002686.2	POLR2E	3|3|3|3|8|6|6|6|0|4|2|5|6|6|6|9	8|7|5|6	26	0	0.8
FlagBirA-FBXO38	NP_006223.2	POLR2H	0|0|3|0|3|2|0|2|0|0|0|2|0|4|5|5	3|3|3|3	12	0	0.76
FlagBirA-FBXO38	NP_116559.1	RECQL	9|12|5|9|13|7|9|6|12|9|13|33|31|7|8|14	5|6|8|5	24	0	0.9
FlagBirA-FBXO38	NP_000960.2	RPL5	23|22|22|18|13|12|15|11|18|16|14|46|42|24|26|36	10|8|8|9	35	0	0.9
FlagBirA-FBXO38	NP_062535.2	YLPM1	6|3|8|11|17|12|21|17|10|7|20|0|0|29|29|71	19|22|19|20	80	0	0.9
FlagBirA-FBXO38	NP_002895.3	RDBP	6|5|5|5|16|15|11|11|3|2|0|15|19|46|38|65	20|22|23|22	87	0	0.9
FlagBirA-FBXO38	NP_127492.1	GTF2I	15|14|13|12|16|19|21|18|14|9|17|4|6|20|26|34	35|32|30|31	128	0	0.88
FlagBirA-FBXO38	NP_115784.1	BAZ1B	26|26|24|11|36|34|26|31|32|24|55|8|8|76|74|147	24|25|34|27	110	0	0.9
FlagBirA-FBXO38	NP_127491.1	DEDD	0|0|0|0|0|0|0|0|0|0|0|0|0|0|0|0	11|11|11|9	42	1	0
FlagBirA-FBXO38	NP_005633.2	TAF7	2|0|2|3|5|7|5|6|2|2|0|3|0|10|11|30	7|6|6|7	26	0	0.88
FlagBirA-FBXO38	NP_055816.2	SPEN	3|3|0|2|2|0|3|0|2|0|9|0|0|16|12|23	10|12|5|6	33	0	0.88
FlagBirA-FBXO38	NP_079498.2	WDR82	5|6|7|4|10|11|9|7|8|11|6|8|6|15|13|24	9|13|14|10	46	0	0.88
FlagBirA-FBXO38	NP_001091678.1	HNRNPF	42|38|31|34|30|35|31|45|37|26|32|20|18|33|35|37	35|35|40|37	147	0	0.89
FlagBirA-FBXO38	NP_001091872.1	ZNF295	0|0|0|4|0|3|0|0|0|0|0|0|0|2|0|2	17|10|13|11	51	0.67	0.09
FlagBirA-FBXO38	NP_001914.3	DDB1	0|6|4|0|4|3|0|3|4|3|0|2|0|0|0|3	7|4|10|12	33	0.01	0.55
FlagBirA-FBXO38	NP_004362.2	COPA	20|17|22|17|23|21|22|24|4|2|5|14|11|15|16|21	14|14|19|13	60	0	0.88
FlagBirA-FBXO38	NP_004732.2	NOLC1	16|21|20|0|7|10|9|8|2|2|3|6|5|8|7|11	20|19|20|17	76	0	0.87
FlagBirA-FBXO38	NP_001091981.1	KIF2A	9|2|5|5|10|10|8|8|5|4|3|0|4|16|13|17	5|3|5|2	15	0	0.9
FlagBirA-FBXO38	NP_060828.2	ABCF3	2|0|3|3|2|7|6|4|2|0|0|0|0|3|0|4	3|5|4|5	17	0	0.78
FlagBirA-FBXO38	NP_001091995.1	CKAP2	0|0|4|2|3|4|3|3|4|4|4|0|0|6|5|10	4|3|3|0	10	0	0.83
FlagBirA-FBXO38	NP_003472.2	USP5	8|6|6|8|12|9|12|18|4|7|3|8|6|10|7|2	3|6|2|3	14	0	0.9
FlagBirA-FBXO38	NP_009109.3	STRAP	43|34|40|41|47|50|48|45|27|29|32|53|65|76|75|86	23|28|25|25	101	0	0.9
FlagBirA-FBXO38	NP_001092047.1	RPL31	6|10|11|10|10|13|12|11|9|7|9|17|20|10|8|9	10|11|8|10	39	0	0.88
FlagBirA-FBXO38	NP_056110.2	SMCHD1	9|12|8|7|11|13|14|14|15|14|12|12|8|10|10|17	11|12|13|15	51	0	0.86
FlagBirA-FBXO38	NP_542417.2	PRRC2A	16|14|13|13|8|11|8|8|5|4|7|8|9|14|17|33	3|4|6|2	15	0	0.9
FlagBirA-FBXO38	NP_148982.1	RPS24	21|27|25|28|14|13|11|16|29|34|34|39|31|36|40|31	19|19|21|22	81	0	0.9
FlagBirA-FBXO38	NP_004059.2	AP2M1	9|6|11|9|7|11|7|6|6|6|6|11|13|5|0|18	8|9|8|7	32	0	0.87
FlagBirA-FBXO38	NP_056377.1	UBXN7	9|9|12|8|15|14|14|14|0|5|0|6|4|23|19|24	9|10|16|15	50	0	0.88
FlagBirA-FBXO38	NP_056117.1	HAUS5	11|3|7|4|13|16|14|10|5|0|4|0|2|10|5|9	8|4|4|4	20	0	0.87
FlagBirA-FBXO38	NP_006293.2	MOGS	2|0|2|4|0|0|0|0|0|3|0|0|0|0|0|0	4|2|3|3	12	0	0.67
FlagBirA-FBXO38	NP_003125.3	SRP14	0|0|0|0|9|6|11|10|10|6|9|9|7|5|0|6	9|8|7|8	32	0	0.83
FlagBirA-FBXO38	NP_001020.2	RPS26	13|10|13|10|0|0|0|0|0|9|7|30|27|12|11|12	8|10|10|12	40	0	0.89
FlagBirA-FBXO38	NP_004714.2	ARHGEF2	0|0|9|6|9|5|12|8|8|3|3|0|0|0|4|5	4|6|0|0	10	0	0.85
FlagBirA-FBXO38	NP_003461.2	USP7	21|29|23|18|40|34|34|31|11|19|15|13|17|38|41|51	145|146|160|159	610	1	0
FlagBirA-FBXO38	NP_004482.4	ARHGAP35	4|0|3|6|8|11|9|7|3|6|3|4|2|8|8|20	3|0|0|0	3	0	0.9
FlagBirA-FBXO38	NP_001092872.1	CCNK	5|2|3|2|11|13|13|13|4|4|5|0|0|12|8|9	6|0|5|3	14	0	0.9
FlagBirA-FBXO38	NP_002943.2	RPS2	50|51|38|36|91|64|78|70|67|78|48|51|51|34|40|34	64|51|56|57	228	0	0.9
FlagBirA-FBXO38	NP_009207.2	CBX3	9|14|11|8|20|20|18|17|8|6|7|13|9|33|32|41	12|11|12|15	50	0	0.9
FlagBirA-FBXO38	NP_444271.2	RBM33	0|0|2|3|4|2|3|3|0|0|0|0|0|9|8|20	6|3|3|5	17	0	0.87
FlagBirA-FBXO38	NP_067064.2	WIZ	0|0|0|0|2|0|2|0|0|0|0|0|0|5|3|10	4|5|2|4	15	0	0.81
FlagBirA-FBXO38	NP_060362.3	PRPF40A	9|8|9|10|13|12|22|16|10|7|11|7|7|15|15|21	10|13|16|17	56	0	0.88
FlagBirA-FBXO38	NP_056986.2	UBR5	0|0|0|0|0|0|0|0|0|0|0|0|0|0|0|0	17|22|20|21	80	1	0
FlagBirA-FBXO38	NP_002878.2	RARS	25|29|33|29|56|56|83|75|31|34|26|48|41|28|28|88	35|39|38|36	148	0	0.9
FlagBirA-FBXO38	NP_060149.3	BCAS3	0|0|0|0|8|6|7|14|4|0|0|3|2|7|7|8	3|0|0|0	3	0	0.9
FlagBirA-FBXO38	NP_116259.2	PNISR	2|3|3|4|4|5|4|5|3|4|0|6|5|8|11|24	2|2|2|2	8	0	0.9
FlagBirA-FBXO38	NP_009035.3	RPL10A	17|13|18|18|14|15|22|19|12|13|10|26|21|3|2|6	16|14|15|12	57	0	0.88
FlagBirA-FBXO38	NP_000966.2	RPL11	9|14|12|9|7|7|11|15|13|7|13|31|29|12|8|14	6|7|6|0	19	0	0.9
FlagBirA-FBXO38	NP_000962.2	RPL7	26|26|36|29|28|30|27|28|20|26|12|34|33|29|32|30	24|24|21|27	96	0	0.9
FlagBirA-FBXO38	NP_000652.2	RPL9	38|42|30|21|56|49|51|46|68|52|53|38|24|24|27|31	46|45|44|43	178	0	0.9
FlagBirA-FBXO38	NP_150644.1	RPL8	13|6|8|14|8|11|8|12|14|10|7|10|10|3|5|5	9|5|7|10	31	0	0.86
FlagBirA-FBXO38	NP_003676.2	KHSRP	22|19|23|16|31|28|28|21|23|19|15|42|40|46|45|67	14|15|12|12	53	0	0.9
FlagBirA-FBXO38	NP_055839.3	XPO7	0|4|0|6|3|0|9|4|3|0|0|0|0|3|0|0	4|4|4|2	14	0	0.81
FlagBirA-FBXO38	NP_057376.2	TRAP1	54|55|41|56|52|67|60|53|69|69|74|56|56|28|31|26	36|42|44|39	161	0	0.9
FlagBirA-FBXO38	NP_060628.2	SLC4A1AP	0|0|0|0|2|2|3|0|0|0|0|0|0|4|3|2	3|4|0|2	9	0	0.67
FlagBirA-FBXO38	NP_002087.2	GTF2F1	8|5|8|6|25|20|21|20|7|8|4|16|16|34|27|55	29|29|28|28	114	0	0.89
FlagBirA-FBXO38	NP_056386.2	SENP6	0|0|0|0|0|0|0|0|0|0|0|0|0|3|3|12	4|4|0|4	12	0	0.81
FlagBirA-FBXO38	NP_036336.2	GTF3C4	7|3|12|9|8|12|16|9|4|3|6|4|0|22|18|20	14|17|19|19	69	0	0.87
FlagBirA-FBXO38	NP_001095867.1	HNRNPR	15|19|14|14|11|9|14|10|7|11|19|18|23|24|21|23	12|12|13|10	47	0	0.9
FlagBirA-FBXO38	NP_001095896.1	TBC1D8	4|3|5|0|8|3|6|3|0|0|0|0|0|0|0|0	2|2|3|3	10	0	0.82
FlagBirA-FBXO38	NP_689506.2	TADA2B	0|0|0|0|0|0|0|0|0|0|0|0|0|0|0|0	5|7|4|0	16	0.75	0.03
FlagBirA-FBXO38	NP_001609.2	PARP1	86|77|73|78|53|47|67|54|88|81|98|89|92|77|77|135	75|68|75|69	287	0	0.9
FlagBirA-FBXO38	NP_002682.2	POLD1	0|3|5|5|4|2|10|4|8|7|3|7|0|8|3|11	9|8|11|7	35	0	0.82
FlagBirA-FBXO38	NP_002803.2	PSMD8	3|5|9|6|8|7|11|13|6|4|0|8|6|8|4|11	4|3|7|4	18	0	0.86
FlagBirA-FBXO38	NP_001098016.1	RPP30	9|3|3|6|19|25|26|16|6|9|9|4|4|10|10|12	11|12|14|12	49	0	0.89
FlagBirA-FBXO38	NP_000261.2	PNP	5|0|6|4|19|17|10|16|3|0|0|7|9|17|21|41	4|0|3|6	13	0	0.9
FlagBirA-FBXO38	NP_005246.2	GAK	8|4|4|4|8|8|8|7|0|2|2|0|0|5|3|5	5|2|3|2	12	0	0.82
FlagBirA-FBXO38	NP_001098057.1	SLFN11	2|0|0|0|6|6|8|7|0|0|0|0|0|6|6|4	5|4|2|4	15	0	0.81
FlagBirA-FBXO38	NP_060255.3	CCDC99	7|3|10|8|7|6|8|6|4|3|0|0|0|20|17|36	27|24|25|22	98	0	0.88
FlagBirA-FBXO38	NP_055548.3	ZFYVE16	24|19|14|18|23|35|41|31|6|5|8|9|13|16|9|13	7|8|11|7	33	0	0.9
FlagBirA-FBXO38	NP_060391.2	NPLOC4	5|0|3|2|15|16|15|16|0|0|0|10|6|24|25|43	4|10|7|4	25	0	0.9
FlagBirA-FBXO38	NP_001099000.1	CAP1	22|20|22|21|17|21|15|17|3|4|3|10|10|15|12|7	11|9|8|6	34	0	0.9
FlagBirA-FBXO38	NP_002636.2	PIK3C2A	0|0|0|0|2|4|0|0|0|0|0|0|0|2|0|0	2|0|0|2	4	0	0.69
FlagBirA-FBXO38	NP_055335.2	MYBBP1A	31|28|25|30|42|41|50|51|65|51|72|36|30|42|30|57	27|28|31|23	109	0	0.9
FlagBirA-FBXO38	NP_001002030.1	ECHDC1	4|3|0|0|16|15|16|14|0|0|2|0|5|32|27|22	3|3|3|3	12	0	0.9
FlagBirA-FBXO38	NP_056280.2	GEMIN5	76|73|68|65|88|93|100|94|65|64|60|78|81|99|92|134	40|39|44|37	160	0	0.9
FlagBirA-FBXO38	NP_055946.1	WDR43	2|5|2|0|3|3|4|4|4|2|0|0|0|2|0|5	6|3|3|2	14	0	0.72
FlagBirA-FBXO38	NP_056513.2	GPKOW	5|6|4|5|7|8|9|10|0|0|0|3|0|18|13|24	12|15|12|17	56	0	0.88
FlagBirA-FBXO38	NP_001104490.1	SUPT5H	4|2|0|0|4|2|4|0|0|4|4|0|0|4|3|18	2|3|6|2	13	0	0.85
FlagBirA-FBXO38	NP_056229.2	RPL36	4|6|5|4|6|6|7|6|7|4|0|11|9|5|0|0	5|5|5|5	20	0	0.9
FlagBirA-FBXO38	NP_418404.1	birA	1449|1581|1318|1377|3241|3322|3080|2995|2082|2253|2152|2247|2201|2783|2730|2436	836|807|895|807	3345	0	0.9
FlagBirA-FBXO38	NP_008938.2	CPSF6	18|15|24|8|18|18|15|20|24|16|15|23|22|35|29|69	14|14|12|15	55	0	0.9
FlagBirA-FBXO38	NP_005994.2	UQCRFS1	4|0|2|2|3|0|3|0|6|8|6|0|0|0|0|0	2|0|3|2	7	0	0.82
FlagBirA-FBXO38	NP_001106673.1	NACA	4|8|7|3|16|14|20|17|7|11|7|16|11|24|21|39	12|15|12|12	51	0	0.89
FlagBirA-FBXO38	NP_443108.1	NACC1	10|8|12|12|16|15|9|13|5|0|5|3|0|13|13|15	17|21|21|19	78	0	0.83
FlagBirA-FBXO38	NP_001104792.1	DDX54	18|14|7|10|7|8|4|5|10|7|10|2|2|2|0|4	16|11|18|12	57	0	0.85
FlagBirA-FBXO38	NP_060130.3	GATAD2A	0|0|0|4|0|0|0|0|0|0|0|2|0|6|6|21	3|0|0|2	5	0	0.87
FlagBirA-FBXO38	NP_001106849.1	FANCI	3|7|6|5|5|2|5|5|4|3|4|0|0|6|4|4	10|7|10|9	36	0	0.7
FlagBirA-FBXO38	NP_004388.2	DDX6	28|19|24|19|28|29|28|34|11|12|7|30|31|31|32|26	14|19|21|15	69	0	0.9
FlagBirA-FBXO38	NP_005338.1	HSPA5	47|40|49|47|53|65|62|57|37|45|37|64|71|27|30|50	46|34|33|38	151	0	0.9
FlagBirA-FBXO38	NP_443210.1	TRIM9	11|9|11|11|19|19|25|18|7|7|10|17|15|21|19|27	9|7|8|10	34	0	0.9
FlagBirA-FBXO38	NP_057154.2	MRPS23	0|0|0|0|4|3|3|5|5|4|0|0|0|0|0|0	2|0|5|4	11	0	0.74
FlagBirA-FBXO38	NP_000959.2	RPL4	69|48|66|58|43|47|49|46|43|54|65|85|82|41|32|43	46|45|38|43	172	0	0.9
FlagBirA-FBXO38	NP_056393.2	LSM14A	8|11|6|3|24|14|16|13|0|8|5|15|18|14|15|30	7|7|8|8	30	0	0.9
FlagBirA-FBXO38	NP_055246.2	KIAA1274	28|23|30|19|35|37|38|31|8|8|9|22|29|37|30|45	5|7|9|4	25	0	0.9
FlagBirA-FBXO38	NP_005110.2	THRAP3	13|12|7|9|16|16|14|13|19|16|18|11|7|31|31|85	17|18|15|15	65	0	0.9
FlagBirA-FBXO38	NP_001247.3	CDC27	12|9|7|8|5|10|16|12|9|6|9|4|4|8|5|7	7|3|6|6	22	0	0.9
FlagBirA-FBXO38	NP_000961.2	RPL6	50|55|50|44|42|37|39|39|47|48|57|71|72|37|38|35	49|47|50|48	194	0	0.9
FlagBirA-FBXO38	NP_002289.2	LCP1	14|14|21|19|44|35|43|46|12|8|5|33|25|78|67|0	13|16|23|22	74	0	0.9
FlagBirA-FBXO38	NP_061862.1	RBM27	3|9|5|8|11|10|10|13|4|7|0|2|3|25|24|41	20|21|22|21	84	0	0.89
FlagBirA-FBXO38	NP_658983.3	RBM11	0|3|0|0|2|3|0|0|4|0|3|0|0|0|0|0	2|0|0|0	2	0	0.73
FlagBirA-FBXO38	NP_689647.2	CWF19L2	0|0|0|0|2|0|2|0|0|0|0|0|0|16|18|22	4|4|3|0	11	0	0.89
FlagBirA-FBXO38	NP_444504.1	GLMN	3|5|0|0|6|6|5|0|0|0|0|0|0|3|0|4	9|6|9|9	33	0	0.69
FlagBirA-FBXO38	NP_444505.1	RPLP0	11|13|19|18|23|28|28|25|24|23|18|38|35|12|10|16	15|19|19|20	73	0	0.9
FlagBirA-FBXO38	NP_000245.2	MTR	0|0|3|5|0|4|4|4|0|4|0|0|0|3|3|9	3|4|6|3	16	0	0.79
FlagBirA-FBXO38	NP_071757.4	MMS19	5|4|0|4|5|7|5|0|7|7|3|0|0|0|0|0	5|3|6|0	14	0	0.79
FlagBirA-FBXO38	NP_003002.2	SET	25|27|27|22|45|33|42|37|39|38|30|68|62|38|35|45	17|20|17|17	71	0	0.9
FlagBirA-FBXO38	NP_036219.2	GTF3C5	8|7|7|9|12|17|9|11|7|7|8|3|5|12|12|21	15|10|10|12	47	0	0.87
FlagBirA-FBXO38	NP_056054.2	AGTPBP1	0|6|4|4|5|9|8|11|3|4|0|0|0|2|2|4	10|9|6|9	34	0	0.82
FlagBirA-FBXO38	NP_861447.3	NCOA7	0|2|3|0|6|2|8|8|0|0|0|0|0|0|0|7	3|0|0|0	3	0	0.84
FlagBirA-FBXO38	NP_000975.2	RPL23A	19|14|14|15|10|10|10|12|6|7|5|32|26|20|20|25	14|11|14|13	52	0	0.9
FlagBirA-FBXO38	NP_055625.4	CEP350	0|0|0|0|0|0|0|0|0|0|0|0|0|0|0|0	2|3|2|0	7	0.65	0.1
FlagBirA-FBXO38	NP_036192.2	DNM1L	44|33|36|38|56|65|56|64|20|19|15|12|10|27|26|8	22|27|22|22	93	0	0.9
FlagBirA-FBXO38	NP_002964.3	ATXN2	7|7|4|9|16|14|10|16|9|3|0|8|9|13|11|16	3|2|2|2	9	0	0.9
FlagBirA-FBXO38	NP_001001.2	RPS6	19|12|19|18|17|17|17|22|20|21|24|27|33|21|21|23	15|14|16|16	61	0	0.9
FlagBirA-FBXO38	NP_001116428.1	DBNL	11|20|17|11|33|34|34|33|10|21|11|27|31|53|56|56	11|9|10|12	42	0	0.9
FlagBirA-FBXO38	NP_064583.2	CCDC47	2|2|5|0|6|3|7|9|3|3|4|0|2|3|0|6	4|6|4|3	17	0	0.81
FlagBirA-FBXO38	NP_116233.2	MASTL	6|5|10|3|10|10|10|15|8|7|3|0|0|7|10|8	9|12|11|9	41	0	0.84
FlagBirA-FBXO38	NP_510868.1	BCCIP	0|0|4|4|2|2|2|0|3|0|2|0|0|0|0|0	3|4|0|6	13	0	0.65
FlagBirA-FBXO38	NP_478126.1	EXOSC6	0|0|0|0|3|0|7|3|4|0|0|0|0|0|6|12	3|0|0|0	3	0	0.85
FlagBirA-FBXO38	NP_054722.2	DHX38	2|0|4|2|0|4|5|4|0|0|0|0|0|8|8|23	6|5|4|4	19	0	0.87
FlagBirA-FBXO38	NP_065892.1	OSBPL8	4|9|9|5|14|11|14|10|13|12|16|4|4|9|8|5	5|6|5|2	18	0	0.9
FlagBirA-FBXO38	NP_110442.1	PDRG1	0|0|3|0|5|0|5|3|0|0|0|0|0|0|0|3	2|3|6|4	15	0	0.72
FlagBirA-FBXO38	NP_057733.2	ESF1	0|0|0|0|3|5|0|4|0|4|0|0|0|23|22|48	5|7|4|6	22	0	0.89
FlagBirA-FBXO38	NP_000973.2	RPL21	26|27|24|27|12|14|10|10|6|5|7|19|19|7|6|0	17|18|17|13	65	0	0.88
FlagBirA-FBXO38	NP_004332.2	CAD	26|18|28|17|31|34|35|35|35|27|28|24|28|9|3|5	25|24|29|20	98	0	0.89
FlagBirA-FBXO38	NP_001116849.1	PARK7	12|8|11|7|5|4|8|7|6|4|2|4|6|6|0|0	14|10|15|8	47	0	0.8
FlagBirA-FBXO38	NP_001116855.1	BCOR	0|5|3|6|2|3|2|3|3|4|8|0|0|6|5|13	12|18|13|15	58	0	0.75
FlagBirA-FBXO38	NP_056018.2	RPRD2	9|10|16|11|23|13|22|20|9|11|20|0|0|17|11|36	24|32|28|31	115	0	0.88
FlagBirA-FBXO38	NP_542165.1	DDX39B	36|23|31|30|36|35|44|29|54|50|48|36|35|56|48|54	32|32|33|30	127	0	0.9
FlagBirA-FBXO38	NP_542168.1	PTPN11	8|11|15|17|35|43|40|26|18|17|11|45|43|44|40|53	8|13|10|13	44	0	0.9
FlagBirA-FBXO38	NP_542161.1	RNPS1	14|11|11|9|16|13|17|15|16|13|16|13|14|21|17|36	7|7|6|8	28	0	0.9
FlagBirA-FBXO38	NP_064520.2	WRNIP1	6|5|3|5|18|9|19|22|6|11|7|0|3|14|19|36	11|11|13|11	46	0	0.89
FlagBirA-FBXO38	NP_057267.2	MRTO4	2|2|7|7|4|5|4|3|0|4|2|0|0|6|6|6	3|0|5|5	13	0	0.79
FlagBirA-FBXO38	NP_110517.2	CTNNBL1	0|0|0|0|0|0|3|2|0|0|0|0|0|5|0|0	2|0|0|0	2	0	0.75
FlagBirA-FBXO38	NP_056262.3	CAMSAP1	6|3|6|8|12|9|15|13|0|0|0|0|0|18|10|22	5|0|4|0	9	0	0.9
FlagBirA-FBXO38	NP_001119575.1	RACGAP1	0|0|0|0|0|0|0|0|0|0|4|0|0|5|5|13	4|2|6|5	17	0	0.83
FlagBirA-FBXO38	NP_116219.2	CIRH1A	0|0|0|0|5|7|0|2|0|0|3|0|0|0|0|8	2|0|3|0	5	0	0.83
FlagBirA-FBXO38	NP_055899.2	MRPS27	5|3|4|3|2|5|6|2|5|2|0|4|4|0|0|0	4|0|6|7	17	0	0.72
FlagBirA-FBXO38	NP_005821.2	MRPS31	7|6|8|7|0|0|3|2|0|0|2|0|0|0|0|0	8|10|5|5	28	0	0.76
FlagBirA-FBXO38	NP_060601.3	CEP55	0|2|0|0|2|3|0|0|0|2|2|0|0|0|4|0	3|0|4|3	10	0	0.67
FlagBirA-FBXO38	NP_003816.2	SNAP23	2|0|3|2|0|0|2|2|0|0|0|5|4|8|7|12	2|0|0|0	2	0	0.9
FlagBirA-FBXO38	NP_001120700.1	CBX1	9|10|0|0|18|18|16|14|0|0|0|11|11|25|31|0	10|9|7|13	39	0	0.89
FlagBirA-FBXO38	NP_006759.3	BRAP	15|12|12|20|28|30|28|17|27|18|14|17|16|45|36|43	13|10|10|19	52	0	0.9
FlagBirA-FBXO38	NP_001120792.1	UBAP2L	63|52|70|67|87|79|92|94|29|38|27|76|76|65|51|71	35|34|33|27	129	0	0.9
FlagBirA-FBXO38	NP_036387.2	XRN2	14|11|14|11|14|19|14|24|16|17|12|11|8|28|23|27	22|18|25|18	83	0	0.88
FlagBirA-FBXO38	NP_055819.2	EXOSC7	9|8|7|0|9|7|10|8|5|5|5|5|4|13|10|11	9|10|8|7	34	0	0.85
FlagBirA-FBXO38	NP_001121188.1	ETFA	5|0|3|3|6|6|4|3|4|9|6|0|0|0|0|0	5|0|4|3	12	0	0.81
FlagBirA-FBXO38	NP_001121615.1	PMS1	6|3|0|3|8|6|6|4|0|3|0|0|0|13|9|6	5|0|4|3	12	0	0.86
FlagBirA-FBXO38	NP_078907.2	MSANTD2	0|0|0|0|3|5|4|3|0|0|0|0|0|6|8|4	4|5|4|6	19	0	0.79
FlagBirA-FBXO38	NP_055768.3	DIS3	7|9|10|10|7|6|5|7|10|8|6|4|7|8|8|12	4|3|4|4	15	0	0.9
FlagBirA-FBXO38	NP_065941.2	KIAA1524	10|10|13|14|14|14|11|12|8|10|9|6|6|10|8|15	18|17|15|13	63	0	0.84
FlagBirA-FBXO38	NP_006417.2	DPYSL4	8|13|14|4|31|29|26|24|27|18|15|18|18|24|20|42	8|8|7|7	30	0	0.9
FlagBirA-FBXO38	NP_064508.3	TM9SF3	3|3|2|0|2|2|3|2|7|5|4|0|0|4|3|0	3|0|3|2	8	0	0.79
FlagBirA-FBXO38	NP_004209.2	RAB11B	3|3|0|0|0|4|0|0|3|4|2|2|0|2|0|2	3|3|3|0	9	0	0.71
FlagBirA-FBXO38	NP_006288.2	XRCC1	0|0|0|0|0|4|4|0|0|0|0|0|0|8|5|12	6|4|3|4	17	0	0.84
FlagBirA-FBXO38	NP_071349.3	UBE2O	25|29|21|17|35|39|32|41|15|11|12|17|9|13|14|26	11|16|13|13	53	0	0.9
FlagBirA-FBXO38	NP_001122324.1	SRRT	0|0|0|0|2|0|0|0|0|0|0|0|0|0|0|6	3|5|5|4	17	0	0.66
FlagBirA-FBXO38	NP_001122388.1	TOMM40	32|31|34|26|29|29|29|23|24|15|22|7|13|9|11|12	20|19|24|20	83	0	0.89
FlagBirA-FBXO38	NP_612395.2	NAF1	2|4|0|2|2|3|2|2|0|0|0|0|0|4|3|4	2|3|2|3	10	0	0.72
FlagBirA-FBXO38	NP_001123237.1	NSDHL	7|7|7|11|14|14|10|11|10|10|10|6|6|5|4|17	7|5|5|5	22	0	0.9
FlagBirA-FBXO38	NP_060485.4	CXorf57	0|0|0|0|0|0|0|0|0|0|0|0|0|4|4|7	2|0|2|0	4	0	0.79
FlagBirA-FBXO38	NP_060117.3	FTSJ3	11|16|14|17|20|14|28|16|22|28|37|19|16|34|43|55	11|17|19|18	65	0	0.9
FlagBirA-FBXO38	NP_003615.2	RANBP3	18|17|21|20|45|46|41|46|14|27|13|44|45|38|33|120	26|23|23|27	99	0	0.9
FlagBirA-FBXO38	NP_001123561.1	KARS	2|5|4|5|9|9|10|10|8|6|4|10|7|0|2|8	3|0|3|2	8	0	0.9
FlagBirA-FBXO38	NP_001123630.1	MYO1B	15|11|12|11|22|34|26|26|24|20|30|6|5|35|24|36	3|4|6|8	21	0	0.9
FlagBirA-FBXO38	NP_001123912.1	SRP9	3|0|2|0|0|0|0|0|5|5|9|0|0|0|0|8	3|4|3|3	13	0	0.84
FlagBirA-FBXO38	NP_001123995.1	CSDE1	64|58|54|45|85|81|86|78|33|32|40|91|104|101|107|157	46|44|48|46	184	0	0.9
FlagBirA-FBXO38	NP_071933.2	ATG3	0|0|4|0|8|7|6|4|0|0|0|0|0|14|13|18	2|0|0|0	2	0	0.9
FlagBirA-FBXO38	NP_002797.3	PSMC6	6|8|7|5|14|9|10|15|3|0|0|5|4|11|5|3	5|8|7|4	24	0	0.87
FlagBirA-FBXO38	NP_149351.1	SURF4	28|21|22|18|20|9|9|14|21|17|23|0|0|16|12|0	21|21|20|19	81	0	0.88
FlagBirA-FBXO38	NP_001124295.1	DNMT1	13|14|15|11|21|24|24|25|10|9|6|14|16|18|18|15	21|25|26|22	94	0	0.87
FlagBirA-FBXO38	NP_055953.3	RTF1	2|0|0|0|0|4|3|2|0|2|0|0|0|9|7|29	7|7|6|6	26	0	0.88
FlagBirA-FBXO38	NP_001124463.1	HYOU1	12|13|8|4|11|13|14|16|4|5|5|0|0|0|0|0	8|12|7|7	34	0	0.86
FlagBirA-FBXO38	NP_001124495.1	PEX5	17|15|12|15|17|22|31|37|13|13|16|6|7|11|14|12	4|5|0|4	13	0	0.9
FlagBirA-FBXO38	NP_848591.2	MB21D2	4|0|3|3|7|8|9|4|0|0|0|0|0|22|25|17	4|6|8|6	24	0	0.89
FlagBirA-FBXO38	NP_001127945.1	KIAA0182	0|0|2|0|0|0|0|0|0|0|0|0|0|0|0|8	4|5|4|4	17	0	0.72
FlagBirA-FBXO38	NP_006444.2	TBL3	6|3|2|3|10|4|6|5|3|3|4|0|0|9|8|9	5|3|0|4	12	0	0.84
FlagBirA-FBXO38	NP_001058.2	TOP2A	19|8|13|8|8|6|7|7|10|11|26|3|4|60|51|103	7|9|5|7	28	0	0.9
FlagBirA-FBXO38	NP_001059.2	TOP2B	0|3|0|0|0|0|0|0|0|2|0|0|0|9|7|10	2|0|3|2	7	0	0.85
FlagBirA-FBXO38	NP_001681.2	ATP6V1A	9|7|3|4|29|18|28|18|12|11|6|8|9|15|9|13	10|11|7|9	37	0	0.9
FlagBirA-FBXO38	NP_006816.2	CKAP4	17|14|16|13|17|27|21|24|11|13|16|28|29|12|13|9	15|15|19|13	62	0	0.89
FlagBirA-FBXO38	NP_002256.2	KPNB1	59|64|57|51|78|75|75|74|67|58|46|56|51|33|37|59	72|69|76|70	287	0	0.9
FlagBirA-FBXO38	NP_003923.2	ST13	0|0|0|0|0|0|0|3|0|0|0|0|3|6|4|5	3|4|3|3	13	0	0.76
FlagBirA-FBXO38	NP_006038.2	RBM12	0|0|0|0|4|3|2|4|0|0|0|0|0|4|3|9	3|3|2|3	11	0	0.8
FlagBirA-FBXO38	NP_055100.2	EXOSC2	11|5|4|6|19|18|17|15|9|10|10|0|5|19|15|29	5|7|9|7	28	0	0.9
FlagBirA-FBXO38	NP_057508.2	LUC7L3	11|10|14|11|6|5|4|7|10|9|12|11|10|10|10|13	6|9|9|11	35	0	0.85
FlagBirA-FBXO38	NP_064578.2	C11orf30	2|0|3|4|6|5|0|2|4|3|9|0|0|0|0|8	10|6|10|10	36	0	0.77
FlagBirA-FBXO38	NP_071900.2	NSD1	0|0|0|0|0|0|0|0|0|0|0|0|0|0|0|10	2|0|0|0	2	0	0.77
FlagBirA-FBXO38	NP_064519.2	DPYSL5	26|24|24|20|64|43|71|45|21|25|21|50|37|30|31|52	13|15|16|16	60	0	0.9
FlagBirA-FBXO38	NP_116185.2	SYAP1	12|16|11|7|33|33|34|32|11|10|8|18|18|32|26|43	8|5|8|11	32	0	0.9
FlagBirA-FBXO38	NP_612451.1	CCDC124	5|3|2|4|15|9|0|8|0|0|4|4|4|18|15|12	6|5|5|3	19	0	0.9
FlagBirA-FBXO38	NP_612452.1	HAUS1	4|4|5|0|5|7|18|3|0|0|0|0|0|0|0|0	5|6|8|8	27	0	0.85
FlagBirA-FBXO38	NP_005723.2	RAD50	10|13|10|8|9|4|6|6|8|12|11|8|7|2|0|4	14|13|13|12	52	0	0.83
FlagBirA-FBXO38	NP_001198.2	BTF3	0|5|5|6|15|10|16|9|0|0|0|3|3|25|24|5	11|12|12|10	45	0	0.89
FlagBirA-FBXO38	NP_005207.2	DDOST	12|9|10|8|8|9|13|11|29|25|19|6|6|0|0|0	9|8|7|8	32	0	0.9
FlagBirA-FBXO38	NP_006100.2	PRMT5	8|9|8|5|13|12|7|12|5|7|9|5|6|12|9|29	5|4|5|0	14	0	0.9
FlagBirA-FBXO38	NP_056271.2	COBRA1	0|0|0|0|3|2|0|0|0|0|0|0|0|0|0|0	3|0|0|3	6	0	0.62
FlagBirA-FBXO38	NP_001128409.1	FIP1L1	9|10|10|7|18|15|11|19|11|8|19|5|8|12|13|27	15|13|15|16	59	0	0.88
FlagBirA-FBXO38	NP_000173.2	HADHA	0|4|2|2|5|4|4|0|7|8|7|0|4|0|0|0	3|4|2|3	12	0	0.82
FlagBirA-FBXO38	NP_005667.2	RBM10	9|10|7|7|22|26|16|22|10|12|18|0|0|30|11|17	29|30|30|24	113	0	0.88
FlagBirA-FBXO38	NP_006266.2	SRSF6	0|0|0|2|0|0|4|0|0|0|0|7|3|6|6|10	3|3|4|0	10	0	0.84
FlagBirA-FBXO38	NP_036244.2	TPX2	13|16|9|16|17|20|16|18|27|27|35|15|17|52|37|138	23|26|30|26	105	0	0.9
FlagBirA-FBXO38	NP_057321.2	ANAPC5	9|6|6|6|13|14|14|7|2|4|7|0|0|0|2|0	2|8|6|4	20	0	0.87
FlagBirA-FBXO38	NP_612565.1	KIF23	0|2|4|0|4|6|3|6|10|8|12|3|5|8|10|57	9|8|9|13	39	0	0.89
FlagBirA-FBXO38	NP_001884.2	CSNK1D	0|0|0|0|0|0|0|0|3|0|0|0|0|2|0|5	2|0|0|0	2	0	0.75
FlagBirA-FBXO38	NP_031381.2	HSP90AB1	89|88|86|90|82|80|87|82|63|85|52|164|164|73|74|99	143|143|139|145	570	0	0.9
FlagBirA-FBXO38	NP_057439.2	DDX47	15|16|15|20|6|12|8|7|8|14|12|7|10|8|9|4	15|13|12|12	52	0	0.87
FlagBirA-FBXO38	NP_077305.2	EFHD2	16|11|11|8|11|13|11|9|13|14|8|18|21|16|15|37	6|15|14|14	49	0	0.89
FlagBirA-FBXO38	NP_055781.2	DHX30	7|9|6|8|7|8|7|11|16|11|8|3|2|6|3|0	8|8|9|8	33	0	0.86
FlagBirA-FBXO38	NP_004597.2	TAF1	0|0|0|0|0|0|0|0|0|0|4|0|0|4|4|11	6|9|0|0	15	0	0.76
FlagBirA-FBXO38	NP_002047.2	GFPT1	5|5|6|5|7|11|11|10|6|11|7|15|17|10|10|14	5|4|4|4	17	0	0.9
FlagBirA-FBXO38	NP_001128527.1	TKT	0|0|0|0|3|0|0|0|0|0|0|2|4|0|0|0	4|3|0|0	7	0	0.67
FlagBirA-FBXO38	NP_005138.3	DNAJA3	22|23|18|21|14|14|13|22|15|19|15|12|15|7|5|0	16|18|19|20	73	0	0.88
FlagBirA-FBXO38	NP_001128659.1	AGFG1	0|4|0|3|7|5|10|10|2|0|0|8|8|14|9|18	5|2|3|3	13	0	0.9
FlagBirA-FBXO38	NP_001128714.1	NDRG1	15|14|19|13|22|25|26|17|7|10|5|11|8|17|16|40	5|6|4|5	20	0	0.9
FlagBirA-FBXO38	NP_003189.2	TCEB3	2|0|2|0|9|5|8|5|4|0|2|5|2|11|13|27	3|6|8|12	29	0	0.88
FlagBirA-FBXO38	NP_071896.8	NOC3L	2|0|6|4|8|9|14|10|11|9|13|10|14|12|15|22	6|8|8|5	27	0	0.9
FlagBirA-FBXO38	NP_055484.3	NUP93	6|7|14|9|11|17|14|13|23|22|20|23|25|10|9|24	2|4|2|5	13	0	0.9
FlagBirA-FBXO38	NP_001129166.1	VDAC3	21|19|21|21|33|32|33|41|33|34|31|32|24|19|22|26	23|21|22|28	94	0	0.89
FlagBirA-FBXO38	NP_001129122.1	EEF1E1	5|8|9|10|8|10|8|10|0|3|0|6|6|0|0|0	4|4|0|5	13	0	0.9
FlagBirA-FBXO38	NP_624311.1	PPIL4	2|4|0|2|7|10|15|11|4|3|2|4|4|37|41|49	13|14|13|17	57	0	0.9
FlagBirA-FBXO38	NP_001129224.1	ECD	15|21|12|18|24|23|20|17|5|6|3|3|4|28|31|35	33|33|39|23	128	0	0.88
FlagBirA-FBXO38	NP_001129243.1	RPN2	34|20|22|28|34|28|21|23|34|34|38|14|10|10|7|4	28|23|28|25	104	0	0.89
FlagBirA-FBXO38	NP_001129487.1	ANXA2	20|27|20|19|39|38|28|36|25|24|29|42|34|51|48|44	21|17|20|21	79	0	0.9
FlagBirA-FBXO38	NP_001129512.1	CPSF7	6|4|3|3|6|0|0|2|6|0|3|0|4|9|10|25	5|5|5|8	23	0	0.88
FlagBirA-FBXO38	NP_001129676.1	RCC2	24|20|15|13|19|18|18|19|17|23|20|32|37|34|28|39	22|20|24|18	84	0	0.89
FlagBirA-FBXO38	NP_115571.1	SON	12|6|15|11|9|6|11|10|10|10|29|5|3|13|12|46	8|9|6|4	27	0	0.9
FlagBirA-FBXO38	NP_005795.2	DDX39A	32|22|30|37|32|44|41|35|53|49|44|40|45|40|38|39	31|30|26|27	114	0	0.9
FlagBirA-FBXO38	NP_065750.1	GATAD2B	10|5|7|2|5|3|4|3|0|0|4|0|0|5|5|8	8|5|8|4	25	0	0.81
FlagBirA-FBXO38	NP_057322.2	ANAPC7	2|0|3|3|0|3|0|4|0|0|4|0|0|0|0|0	4|4|4|3	15	0	0.69
FlagBirA-FBXO38	NP_003070.3	SMARCE1	2|2|0|0|2|2|4|0|0|0|2|0|0|7|6|11	3|4|4|5	16	0	0.84
FlagBirA-FBXO38	NP_115866.1	MRPL41	3|4|5|5|0|0|0|4|0|0|2|0|0|0|0|0	2|5|3|3	13	0	0.74
FlagBirA-FBXO38	NP_644810.1	WDR36	7|13|7|6|24|18|15|17|13|9|15|3|4|47|41|58	10|11|17|10	48	0	0.9
FlagBirA-FBXO38	NP_056016.1	BOP1	0|0|2|3|0|0|0|0|0|0|0|0|2|3|3|15	4|4|0|3	11	0	0.84
FlagBirA-FBXO38	NP_631946.1	NAP1L1	55|53|49|52|76|64|58|52|41|58|32|59|62|50|44|45	41|42|47|38	168	0	0.9
FlagBirA-FBXO38	NP_071741.2	NCAPG	12|12|15|5|24|24|22|30|10|15|8|7|11|31|23|20	14|14|12|14	54	0	0.9
FlagBirA-FBXO38	NP_077297.2	RBM42	0|0|0|0|0|0|0|0|0|0|0|0|0|0|0|0	3|0|0|0	3	0.24	0.31
FlagBirA-FBXO38	NP_002795.2	PSMC3	19|20|21|25|21|25|18|20|10|12|7|6|6|10|5|15	21|27|25|21	94	0	0.88
FlagBirA-FBXO38	NP_001960.2	EIF5	40|38|34|35|71|72|66|72|34|37|41|60|62|84|79|75	28|34|43|35	140	0	0.9
FlagBirA-FBXO38	NP_006800.2	TOMM34	0|0|3|0|0|0|0|0|0|0|0|0|0|6|4|4	3|0|0|0	3	0	0.77
FlagBirA-FBXO38	NP_002851.2	ALDH18A1	59|40|63|61|36|41|46|44|65|69|63|66|59|13|13|24	54|60|56|57	227	0	0.9
FlagBirA-FBXO38	NP_055315.2	HTATSF1	3|3|0|2|9|10|9|10|0|0|0|0|0|11|11|25	17|13|17|14	61	0	0.86
FlagBirA-FBXO38	NP_056485.2	SENP3	0|0|0|0|0|0|3|0|5|4|3|0|0|4|0|10	3|4|3|0	10	0	0.82
FlagBirA-FBXO38	NP_060238.3	LRRC40	9|4|10|11|12|15|19|8|17|16|9|4|9|3|4|6	5|4|4|6	19	0	0.9
FlagBirA-FBXO38	NP_005304.3	PDIA3	5|7|6|6|8|11|10|8|6|9|13|0|4|4|6|7	5|6|0|4	15	0	0.9
FlagBirA-FBXO38	NP_060555.2	IPO9	9|7|6|10|14|15|20|21|9|7|0|0|3|7|6|6	8|9|8|7	32	0	0.88
FlagBirA-FBXO38	NP_060298.2	COMMD4	0|0|0|3|5|6|6|0|0|0|0|0|0|0|0|0	4|0|3|0	7	0	0.78
FlagBirA-FBXO38	NP_060495.2	GPATCH1	15|15|11|9|44|42|32|38|2|4|4|4|11|23|26|53	71|64|64|68	267	0	0.88
FlagBirA-FBXO38	NP_060918.2	CAND1	48|44|52|45|49|48|41|45|55|46|35|28|27|22|14|10	32|29|33|26	120	0	0.9
FlagBirA-FBXO38	NP_115744.2	LZIC	0|3|0|0|9|7|6|7|0|2|0|0|0|4|2|8	3|5|4|3	15	0	0.83
FlagBirA-FBXO38	NP_005975.1	SLC25A1	9|5|8|7|7|8|9|10|19|13|14|4|7|0|2|8	6|6|5|4	21	0	0.9
FlagBirA-FBXO38	NP_004784.2	LONP1	13|10|7|7|5|9|12|9|7|7|4|0|0|0|0|0	2|2|4|3	11	0	0.9
FlagBirA-FBXO38	NP_001135766.1	SPG20	7|10|8|8|7|11|10|11|0|5|5|8|9|8|11|8	5|4|5|3	17	0	0.9
FlagBirA-FBXO38	NP_001814.2	CKB	2|6|6|0|19|21|16|23|0|0|0|8|11|26|26|18	10|9|13|9	41	0	0.89
FlagBirA-FBXO38	NP_644671.1	STAT1	19|22|19|19|37|49|50|51|10|19|12|15|23|79|70|84	18|18|20|21	77	0	0.9
FlagBirA-FBXO38	NP_653333.1	HNRNPUL1	5|8|8|8|8|11|17|10|4|4|6|10|10|4|6|14	5|6|7|8	26	0	0.9
FlagBirA-FBXO38	NP_001135890.1	MORF4L2	0|2|0|0|0|0|0|2|0|0|0|0|0|0|0|0	3|0|0|0	3	0	0.6
FlagBirA-FBXO38	NP_001135935.1	DKC1	0|6|8|7|11|7|5|4|7|9|14|0|2|5|3|12	8|5|4|8	25	0	0.86
FlagBirA-FBXO38	NP_003141.2	STAT3	36|42|18|25|37|44|36|31|11|18|12|21|24|44|41|47	11|17|12|9	49	0	0.9
FlagBirA-FBXO38	NP_061322.2	MATR3	19|30|21|25|18|38|35|25|29|31|31|24|27|28|20|40	42|40|38|38	158	0	0.89
FlagBirA-FBXO38	NP_055312.2	ZNF638	2|5|2|4|6|14|6|8|7|5|15|2|3|12|13|23	19|19|18|16	72	0	0.86
FlagBirA-FBXO38	NP_361013.3	LUZP1	10|14|12|12|13|10|12|11|8|2|3|7|5|16|14|29	5|4|3|5	17	0	0.9
FlagBirA-FBXO38	NP_660309.1	NUDCD2	0|0|0|0|0|0|0|0|0|0|0|0|0|0|0|4	6|5|6|6	23	0.14	0.45
FlagBirA-FBXO38	NP_653171.1	HN1L	14|16|13|15|25|25|24|19|10|12|6|36|40|27|25|32	13|18|16|13	60	0	0.9
FlagBirA-FBXO38	NP_060668.2	DNAJC11	16|9|7|7|7|11|10|13|15|14|9|3|0|3|2|0	5|5|6|6	22	0	0.9
FlagBirA-FBXO38	NP_004238.3	EFTUD2	48|50|51|40|71|70|73|60|36|43|46|27|29|65|54|59	47|44|49|50	190	0	0.9
FlagBirA-FBXO38	NP_056067.2	EHBP1	8|9|8|10|16|20|11|11|0|3|0|3|3|12|10|17	6|6|8|2	22	0	0.9
FlagBirA-FBXO38	NP_060726.3	WDR12	0|0|0|0|2|0|0|0|0|0|0|0|0|3|5|9	3|0|0|0	3	0	0.82
FlagBirA-FBXO38	NP_006704.3	SUB1	4|3|3|2|8|9|8|8|0|3|4|7|7|29|28|29	9|8|11|10	38	0	0.89
FlagBirA-FBXO38	NP_055271.2	PDCD4	6|5|7|7|12|6|8|7|4|7|0|0|4|13|10|2	6|5|4|6	21	0	0.9
FlagBirA-FBXO38	NP_001137359.1	COPS2	0|0|0|0|10|0|4|5|0|2|0|0|0|0|0|0	4|6|4|5	19	0	0.8
FlagBirA-FBXO38	NP_036421.2	KEAP1	28|30|27|25|31|25|22|28|6|10|13|25|24|16|19|20	22|23|16|19	80	0	0.89
FlagBirA-FBXO38	NP_078816.2	MRPL24	0|5|5|4|4|4|4|0|0|0|3|3|3|0|0|0	3|0|4|3	10	0	0.75
FlagBirA-FBXO38	NP_056444.3	PRPF31	0|0|2|0|7|6|8|5|12|9|0|2|3|4|4|11	8|5|6|4	23	0	0.85
FlagBirA-FBXO38	NP_001138238.1	DNAJC7	0|0|0|0|5|5|4|3|0|0|0|0|0|14|8|5	5|4|0|5	14	0	0.85
FlagBirA-FBXO38	NP_036256.2	CHORDC1	5|2|5|3|11|9|7|10|0|0|0|6|5|6|7|5	7|6|5|6	24	0	0.84
FlagBirA-FBXO38	NP_006014.2	CDC123	0|0|0|0|0|0|0|0|0|0|0|0|0|7|4|3	4|0|5|0	9	0	0.76
FlagBirA-FBXO38	NP_001137533.1	COPB1	21|25|25|22|40|35|49|38|31|37|22|21|22|16|20|21	18|19|19|18	74	0	0.9
FlagBirA-FBXO38	NP_078938.2	NAT10	43|42|23|28|37|23|30|29|44|23|53|7|9|54|52|70	31|38|29|23	121	0	0.9
FlagBirA-FBXO38	NP_057670.2	MBIP	0|0|0|0|0|0|0|0|0|0|0|0|0|0|0|6	3|0|2|0	5	0	0.65
FlagBirA-FBXO38	NP_005947.3	MTHFD1	45|48|40|41|35|37|35|27|37|39|25|51|46|22|21|26	29|33|35|36	133	0	0.89
FlagBirA-FBXO38	NP_149107.4	NEK9	22|14|17|14|22|26|25|24|18|20|17|10|12|15|13|10	9|7|7|6	29	0	0.9
FlagBirA-FBXO38	NP_060919.2	UBAP2	25|15|20|14|26|16|30|23|9|6|2|22|23|19|18|30	3|2|4|4	13	0	0.9
FlagBirA-FBXO38	NP_001138630.1	HBS1L	9|6|6|11|20|17|20|28|12|5|7|14|15|27|21|32	13|9|17|8	47	0	0.89
FlagBirA-FBXO38	NP_001138467.1	CCDC85C	2|2|2|2|4|2|9|5|0|0|0|3|0|10|14|6	8|7|8|6	29	0	0.85
FlagBirA-FBXO38	NP_001138829.1	SIN3A	19|11|12|8|9|10|10|13|5|5|13|0|0|11|12|19	6|5|6|6	23	0	0.9
FlagBirA-FBXO38	NP_001138890.1	TTC28	20|17|20|17|18|17|11|13|3|6|4|0|0|7|5|17	12|13|15|4	44	0	0.88
FlagBirA-FBXO38	NP_055699.2	SUGP2	24|25|20|15|30|31|31|29|21|18|27|3|3|22|21|53	31|28|30|25	114	0	0.89
FlagBirA-FBXO38	NP_060288.3	WRAP73	0|2|3|5|0|4|3|4|0|0|0|0|2|8|10|8	3|0|4|4	11	0	0.84
FlagBirA-FBXO38	NP_055568.3	BMS1	3|4|3|4|10|11|9|9|3|6|8|3|0|14|12|20	4|0|3|5	12	0	0.9
FlagBirA-FBXO38	NP_060596.2	TMEM33	7|4|6|8|6|6|6|4|0|3|3|4|0|4|0|5	4|3|3|4	14	0	0.9
FlagBirA-FBXO38	NP_060365.7	DDX27	8|8|9|10|9|5|10|7|13|20|13|7|4|13|11|16	6|8|6|8	28	0	0.9
FlagBirA-FBXO38	NP_055844.2	POP1	0|0|0|0|3|5|5|5|0|0|4|0|0|3|0|12	2|0|0|0	2	0	0.9
FlagBirA-FBXO38	NP_680480.1	PPIL2	0|0|2|0|4|4|4|3|0|0|0|0|0|8|9|19	4|6|8|6	24	0	0.86
FlagBirA-FBXO38	NP_057195.2	TELO2	2|0|0|0|0|0|0|0|0|0|0|0|0|5|2|0	3|3|4|3	13	0	0.66
FlagBirA-FBXO38	NP_001139373.1	SARS2	5|4|5|2|6|8|5|0|3|2|5|0|2|3|4|4	4|7|6|6	23	0	0.77
FlagBirA-FBXO38	NP_001139526.1	SNCA	0|0|0|0|7|7|6|5|0|4|0|0|0|4|5|11	2|0|0|0	2	0	0.9
FlagBirA-FBXO38	NP_001139699.1	RPS20	13|12|9|12|6|5|6|6|6|5|0|14|11|9|7|11	7|7|0|8	22	0	0.9
FlagBirA-FBXO38	NP_001139754.1	SRP54	4|3|5|5|9|10|13|10|0|3|0|4|5|23|14|24	4|2|5|3	14	0	0.9
FlagBirA-FBXO38	NP_689557.1	LSM12	6|5|4|5|5|10|8|6|5|8|8|17|15|10|10|13	7|6|7|4	24	0	0.9
FlagBirA-FBXO38	NP_689866.1	UBE2E2	0|0|0|0|0|4|3|0|0|0|0|0|0|0|3|0	2|2|3|2	9	0	0.7
FlagBirA-FBXO38	NP_689926.1	STT3A	11|5|10|14|10|14|14|7|11|22|21|9|7|9|6|12	15|14|16|15	60	0	0.88
FlagBirA-FBXO38	NP_060813.2	RIOK2	0|0|2|0|0|0|0|0|0|2|0|0|0|0|0|0	3|3|0|3	9	0	0.57
FlagBirA-FBXO38	NP_690852.1	LRWD1	16|8|16|12|21|32|31|23|16|16|7|16|19|42|42|59	31|38|35|35	139	0	0.89
FlagBirA-FBXO38	NP_003091.2	SNX2	10|6|11|6|9|17|13|21|10|13|3|11|7|24|18|26	4|6|6|5	21	0	0.9
FlagBirA-FBXO38	NP_001153575.1	ZC3H14	3|0|2|0|6|5|4|3|0|0|0|0|0|22|19|31	3|2|4|3	12	0	0.9
FlagBirA-FBXO38	NP_689948.1	ZBTB9	0|0|4|0|3|3|0|0|0|0|3|0|0|4|3|6	7|9|6|7	29	0	0.64
FlagBirA-FBXO38	NP_003130.2	SRPR	6|7|5|6|7|6|9|12|8|3|5|0|3|6|11|9	5|7|0|4	16	0	0.85
FlagBirA-FBXO38	NP_003309.2	TTK	3|0|3|0|8|12|3|8|0|0|0|0|0|18|15|29	7|8|9|5	29	0	0.89
FlagBirA-FBXO38	NP_689880.1	NANP	2|0|4|3|10|5|8|7|0|0|0|6|5|14|15|20	4|3|4|0	11	0	0.9
FlagBirA-FBXO38	NP_006351.2	EIF3M	11|8|9|11|19|25|21|18|12|12|15|0|3|5|5|11	8|10|6|5	29	0	0.9
FlagBirA-FBXO38	NP_001311.3	CSNK2B	0|0|0|0|3|5|4|4|2|4|2|0|0|10|5|17	4|4|3|6	17	0	0.87
FlagBirA-FBXO38	NP_003325.2	UBA1	12|14|18|12|31|41|41|35|9|11|7|7|9|37|32|40	18|23|20|20	81	0	0.89
FlagBirA-FBXO38	NP_006730.2	MCM5	13|18|12|3|20|21|18|30|11|10|10|17|20|12|12|3	22|17|24|15	78	0	0.88
FlagBirA-FBXO38	NP_113673.3	GRWD1	9|8|11|8|6|7|7|10|13|10|6|10|10|0|0|4	8|10|7|9	34	0	0.85
FlagBirA-FBXO38	NP_005773.3	ALYREF	21|19|22|19|24|25|22|21|28|21|16|35|48|26|15|24	18|18|24|24	84	0	0.9
FlagBirA-FBXO38	NP_056525.2	GLTSCR2	6|4|0|8|8|9|7|6|3|5|2|0|3|9|0|5	4|6|6|4	20	0	0.83
FlagBirA-FBXO38	NP_060216.2	TEX10	3|2|0|0|9|6|4|8|4|8|7|0|0|12|8|5	8|5|8|7	28	0	0.84
FlagBirA-FBXO38	NP_705582.1	UXT	0|0|0|0|4|4|5|6|0|0|0|0|0|4|4|0	4|3|3|2	12	0	0.76
FlagBirA-FBXO38	NP_004642.2	USP11	0|0|0|0|0|0|3|0|0|0|0|0|0|0|0|3	3|5|5|3	16	0	0.59
FlagBirA-FBXO38	NP_004125.3	HSPA9	110|96|119|119|82|82|93|93|95|95|108|90|97|47|42|63	87|93|93|85	358	0	0.9
FlagBirA-FBXO38	NP_004506.2	ILF2	42|43|38|22|35|40|42|42|29|26|34|46|38|28|25|25	30|33|37|34	134	0	0.89
FlagBirA-FBXO38	NP_009211.1	OIP5	0|0|0|0|0|0|0|0|0|0|0|0|0|6|5|9	6|4|5|4	19	0	0.8
FlagBirA-FBXO38	NP_055865.1	FTSJD2	0|3|4|5|6|10|9|5|0|0|0|5|2|13|14|32	4|5|2|6	17	0	0.9
FlagBirA-FBXO38	NP_056157.1	PPWD1	0|0|0|0|2|5|0|5|0|0|0|0|0|18|18|18	4|4|5|0	13	0	0.88
FlagBirA-FBXO38	NP_056449.1	KIAA1279	0|0|4|0|0|2|4|2|0|0|0|0|0|0|0|0	4|3|4|2	13	0	0.69
FlagBirA-FBXO38	NP_067045.1	PRUNE	11|7|11|13|21|22|25|22|11|14|10|18|20|18|18|28	5|7|8|6	26	0	0.9
FlagBirA-FBXO38	NP_066012.1	METTL14	0|0|0|0|0|0|0|0|0|0|0|0|0|7|5|7	2|0|0|2	4	0	0.83
FlagBirA-FBXO38	NP_115604.1	FAR1	0|0|0|0|3|5|3|4|3|3|0|0|0|0|0|0	3|0|2|3	8	0	0.74
FlagBirA-FBXO38	NP_443157.1	LENG8	6|7|8|3|13|11|19|8|13|9|13|13|11|21|17|41	17|14|16|18	65	0	0.89
FlagBirA-FBXO38	NP_612467.1	WDR92	0|2|0|3|13|7|0|6|0|0|0|0|0|0|0|0	5|5|5|7	22	0	0.84
FlagBirA-FBXO38	NP_005115.2	NUP153	25|19|25|29|31|33|31|42|16|18|33|16|13|20|18|60	23|17|27|14	81	0	0.9
FlagBirA-FBXO38	NP_705618.1	NUP155	10|4|13|9|10|8|10|9|6|10|10|6|5|3|5|5	11|9|5|9	34	0	0.83
FlagBirA-FBXO38	NP_004688.2	PRPF4	6|5|10|6|14|13|15|14|9|6|4|4|2|14|15|28	19|20|20|18	77	0	0.87
FlagBirA-FBXO38	NP_066997.3	KIAA1967	9|10|7|3|18|17|11|21|10|13|10|11|8|15|16|41	32|34|29|26	121	0	0.88
FlagBirA-FBXO38	NP_612510.1	TECR	9|10|6|7|6|5|5|3|5|7|9|12|17|6|4|11	5|7|5|7	24	0	0.9
FlagBirA-FBXO38	NP_705931.1	NUP50	13|9|4|8|10|16|12|8|4|6|4|7|5|17|19|26	10|17|8|11	46	0	0.88
FlagBirA-FBXO38	NP_002523.2	NUP88	26|23|20|13|9|11|10|6|4|6|6|14|12|2|5|17	11|9|17|12	49	0	0.88
FlagBirA-FBXO38	NP_694880.1	EDF1	0|0|0|0|4|6|0|4|2|4|0|0|4|0|0|12	2|3|0|4	9	0	0.84
FlagBirA-FBXO38	NP_036478.2	NUP62	22|24|20|12|19|27|32|26|14|18|13|9|10|13|7|17	15|11|15|16	57	0	0.9
FlagBirA-FBXO38	NP_116253.2	PRPF38A	0|0|0|0|0|4|0|2|0|2|0|0|0|8|4|26	8|0|6|6	20	0	0.88
FlagBirA-FBXO38	NP_002262.3	IPO5	25|24|26|23|18|15|22|19|12|19|14|0|2|0|0|0	13|18|13|18	62	0	0.88
FlagBirA-FBXO38	NP_056156.2	NCAPH	3|4|5|5|8|5|8|8|5|12|7|10|7|15|16|21	6|5|5|3	19	0	0.9
FlagBirA-FBXO38	YP_003024029.1	COX2	7|4|11|9|7|5|7|6|5|5|5|0|7|0|0|0	6|5|5|4	20	0	0.84
FlagBirA-FBXO38	NP_053733.2	EWSR1	16|12|12|11|6|9|6|10|6|6|7|30|28|5|5|17	9|12|9|8	38	0	0.89
FlagBirA-FBXO38	NP_115518.3	CEP192	0|0|0|0|2|2|0|3|0|0|0|0|0|2|0|2	7|8|4|5	24	0.14	0.45
FlagBirA-FBXO38	NP_653205.3	ZC3H18	0|0|0|0|0|0|0|0|0|5|0|0|0|0|3|10	2|3|2|0	7	0	0.83
FlagBirA-FBXO38	NP_001157567.1	COPS7A	0|4|2|0|2|2|3|4|0|0|0|0|0|3|0|0	6|9|0|0	15	0	0.57
FlagBirA-FBXO38	NP_001157616.1	CHAMP1	12|12|14|9|18|17|15|15|21|25|29|5|5|23|25|39	18|23|17|17	75	0	0.89
FlagBirA-FBXO38	NP_005808.3	PLIN3	21|12|15|12|16|15|17|20|6|8|5|21|21|29|26|31	12|9|11|8	40	0	0.9
FlagBirA-FBXO38	NP_001074010.2	MGA	0|0|0|0|0|3|2|5|0|0|0|0|0|3|0|14	8|9|7|9	33	0	0.81
FlagBirA-FBXO38	NP_001158095.1	EIF2C2	7|7|4|8|11|11|9|15|0|2|0|3|0|5|6|8	2|3|4|3	12	0	0.9
FlagBirA-FBXO38	NP_002798.2	PSMD1	26|26|22|21|30|25|24|25|13|11|7|11|9|16|9|5	11|14|12|12	49	0	0.9
FlagBirA-FBXO38	NP_002799.3	PSMD2	38|36|36|32|33|34|32|34|20|27|16|15|13|13|12|11	19|21|19|20	79	0	0.9
FlagBirA-FBXO38	NP_002800.2	PSMD3	24|19|22|20|31|25|23|25|24|27|30|40|38|29|25|33	15|17|19|15	66	0	0.9
FlagBirA-FBXO38	NP_002705.2	PPP1R10	43|37|48|49|58|67|71|56|38|37|40|32|26|51|50|67	56|68|65|67	256	0	0.9
FlagBirA-FBXO38	NP_060700.2	NUP133	11|8|8|6|22|21|23|19|9|11|17|9|9|21|18|33	7|13|12|6	38	0	0.9
FlagBirA-FBXO38	NP_056261.4	AHCTF1	19|13|16|14|4|8|7|6|6|8|34|0|0|22|20|41	6|2|6|6	20	0	0.9
FlagBirA-FBXO38	NP_001161093.1	ATXN10	6|5|8|3|8|7|5|7|2|4|3|2|3|12|7|4	4|2|5|2	13	0	0.9
FlagBirA-FBXO38	NP_001160158.1	PFKM	7|6|6|6|4|8|6|5|8|7|6|15|14|6|5|0	7|6|7|6	26	0	0.87
FlagBirA-FBXO38	NP_073739.3	YTHDC2	20|19|23|18|16|20|24|14|13|15|18|10|10|53|43|51	10|14|12|10	46	0	0.9
FlagBirA-FBXO38	NP_663760.1	ATXN2L	43|36|39|37|36|34|30|32|22|24|19|52|52|50|46|65	8|5|4|6	23	0	0.9
FlagBirA-FBXO38	NP_003963.1	BTAF1	0|3|2|5|5|6|9|5|0|0|0|0|0|12|9|13	7|7|3|0	17	0	0.86
FlagBirA-FBXO38	NP_006416.3	SLU7	4|2|3|3|3|5|7|5|4|4|0|0|0|18|15|53	11|10|15|10	46	0	0.89
FlagBirA-FBXO38	NP_057484.3	C15orf63	0|0|0|0|6|4|7|8|0|0|0|0|0|8|5|0	4|5|4|0	13	0	0.82
FlagBirA-FBXO38	NP_001164101.1	TJP2	14|8|10|0|15|14|19|15|11|12|4|7|0|12|13|28	7|5|8|4	24	0	0.9
FlagBirA-FBXO38	NP_783202.1	ARFGAP1	10|9|9|13|25|19|31|15|8|7|3|11|14|32|33|37	12|8|7|12	39	0	0.9
FlagBirA-FBXO38	NP_067026.3	SRPRB	0|0|3|0|9|10|7|12|0|4|3|3|7|5|6|6	2|2|0|2	6	0	0.9
FlagBirA-FBXO38	NP_004765.2	MED1	10|8|9|7|11|15|15|14|3|3|6|0|4|20|21|28	16|12|10|13	51	0	0.88
FlagBirA-FBXO38	NP_002806.2	PSMD11	9|7|8|5|8|15|12|13|7|3|4|7|7|10|6|10	5|6|5|7	23	0	0.9
FlagBirA-FBXO38	NP_003819.1	MTMR1	4|0|0|0|13|11|12|8|0|3|2|0|0|15|7|12	2|5|4|3	14	0	0.9
FlagBirA-FBXO38	NP_001167568.1	LDHB	7|5|7|6|8|0|7|8|0|3|3|5|6|9|10|6	5|6|6|6	23	0	0.83
FlagBirA-FBXO38	NP_006311.2	PGRMC2	7|5|7|10|12|10|13|12|11|8|12|18|20|27|20|44	3|0|0|4	7	0	0.9
FlagBirA-FBXO38	NP_001518.3	HDAC2	18|19|7|17|17|19|25|16|6|14|21|12|12|27|23|23	29|28|33|23	113	0	0.87
FlagBirA-FBXO38	NP_001171134.1	RIF1	22|13|22|21|35|27|30|37|37|36|65|8|7|27|23|56	25|23|21|17	86	0	0.9
FlagBirA-FBXO38	NP_001171479.1	CBS	6|6|8|4|5|5|4|5|4|5|5|4|7|0|4|6	6|3|5|3	17	0	0.8
FlagBirA-FBXO38	NP_001171671.1	ZBTB33	109|99|107|80|85|78|93|109|102|118|118|105|102|22|15|59	141|148|136|133	558	0	0.9
FlagBirA-FBXO38	NP_001171753.1	PRMT7	5|3|5|2|10|10|6|5|0|0|0|5|9|8|7|21	3|0|3|2	8	0	0.9
FlagBirA-FBXO38	NP_001171894.1	WDR44	20|19|22|24|30|34|38|35|8|7|4|25|23|29|27|65	3|3|2|4	12	0	0.9
FlagBirA-FBXO38	NP_001172110.1	PFDN6	3|4|7|6|7|6|7|7|6|5|5|9|10|5|0|13	7|8|8|7	30	0	0.85
FlagBirA-FBXO38	NP_817092.1	PPM1G	10|5|8|4|13|13|12|16|0|0|0|10|10|18|17|19	15|13|12|14	54	0	0.87
FlagBirA-FBXO38	NP_065142.2	MRPL47	0|0|2|0|0|0|0|0|6|5|6|0|0|0|0|0	3|0|3|0	6	0	0.79
FlagBirA-FBXO38	NP_001110.2	ADD1	18|13|17|13|24|20|23|26|16|16|13|10|14|21|21|24	11|12|9|14	46	0	0.9
FlagBirA-FBXO38	NP_003899.2	EIF2S2	12|8|6|12|13|15|8|15|11|12|9|15|17|15|12|22	5|8|6|7	26	0	0.9
FlagBirA-FBXO38	NP_115687.2	POLDIP3	0|0|2|3|8|8|5|9|0|17|12|3|4|6|9|20	5|8|7|8	28	0	0.88
FlagBirA-FBXO38	NP_001177893.1	ZMYM2	2|3|5|0|3|3|3|4|3|2|2|0|0|8|10|25	10|9|9|10	38	0	0.87
FlagBirA-FBXO38	NP_001177916.1	SRSF11	13|11|12|9|9|17|12|7|12|14|15|12|13|24|25|64	12|11|10|12	45	0	0.9
FlagBirA-FBXO38	NP_001180384.1	NSUN2	21|23|25|20|30|22|18|21|27|32|18|25|29|30|23|28	13|19|15|15	62	0	0.9
FlagBirA-FBXO38	NP_114432.2	BRIP1	15|11|5|13|20|18|20|18|8|7|7|0|0|20|21|25	24|32|34|27	117	0	0.85
FlagBirA-FBXO38	NP_665739.3	POGZ	5|11|6|6|12|15|18|14|11|11|16|0|2|15|7|16	24|29|23|21	97	0	0.8
FlagBirA-FBXO38	NP_002809.2	PSME2	3|5|0|0|3|3|2|0|0|0|2|0|0|0|0|0	3|0|3|2	8	0	0.72
FlagBirA-FBXO38	NP_005780.2	PSME3	42|33|42|41|55|54|54|58|21|18|17|29|22|72|61|69	45|35|42|39	161	0	0.9
FlagBirA-FBXO38	NP_006297.2	SMC1A	19|13|12|17|20|20|14|23|22|22|21|19|17|19|16|24	20|17|15|17	69	0	0.88
FlagBirA-FBXO38	NP_001182257.1	RAB9A	2|4|3|5|4|7|5|7|0|7|7|4|2|0|7|11	3|2|4|4	13	0	0.9
FlagBirA-FBXO38	NP_001182375.1	SRSF7	6|6|12|13|13|11|14|14|0|11|9|13|16|9|11|20	10|11|11|8	40	0	0.9
FlagBirA-FBXO38	NP_006538.2	IGF2BP3	13|9|16|11|15|17|15|15|8|8|11|20|14|16|11|19	12|12|12|13	49	0	0.9
FlagBirA-FBXO38	NP_001184033.1	MLL	3|2|0|0|7|6|10|10|4|4|5|4|0|6|0|19	7|7|4|5	23	0	0.87
FlagBirA-FBXO38	NP_001185619.1	PPAN-P2RY11	0|0|3|3|0|0|0|0|0|0|5|0|0|2|0|8	2|0|4|2	8	0	0.8
FlagBirA-FBXO38	NP_001185808.1	ATP5J2-PTCD1	9|7|9|7|6|5|8|8|11|11|11|0|8|9|7|9	9|8|8|7	32	0	0.84
FlagBirA-FBXO38	NP_001185987.1	C15orf38-AP3S2	7|9|16|16|32|33|28|36|14|10|14|29|31|0|41|42	12|10|12|9	43	0	0.9
FlagBirA-FBXO38	NP_001185986.1	RPS17	15|12|10|11|16|12|10|11|0|0|5|13|20|11|7|0	12|14|15|17	58	0	0.86
FlagBirA-FBXO38	NP_001186084.1	KAT7	0|0|0|0|0|0|0|0|0|0|0|0|0|3|4|2	6|3|7|4	20	0	0.59
FlagBirA-FBXO38	NP_060115.3	HAUS6	26|19|21|15|25|27|23|20|11|13|8|15|14|9|10|23	15|10|19|9	53	0	0.88
FlagBirA-FBXO38	NP_852480.1	EXOSC8	4|5|5|4|5|5|5|2|2|0|0|4|4|3|4|9	10|13|13|10	46	0	0.65
FlagBirA-FBXO38	NP_055093.2	HSPA4L	0|0|2|2|3|2|4|6|3|0|0|0|0|5|6|10	4|4|2|4	14	0	0.82
FlagBirA-FBXO38	NP_060544.2	CCDC94	0|0|0|0|2|0|3|3|0|0|0|0|0|8|11|16	4|2|5|4	15	0	0.87
FlagBirA-FBXO38	NP_002147.2	HSPD1	58|59|46|50|63|67|63|58|69|82|87|44|45|30|23|27	83|82|71|63	299	0	0.9
FlagBirA-FBXO38	NP_001061.2	TUBG1	11|8|9|9|9|7|9|7|11|16|9|7|5|6|11|7	5|6|12|6	29	0	0.85
FlagBirA-FBXO38	NP_001186846.1	PGM3	0|0|0|0|0|0|0|0|4|3|0|0|0|0|0|0	2|0|2|2	6	0	0.71
FlagBirA-FBXO38	NP_071401.3	RBM26	8|7|8|10|10|6|12|5|7|8|4|12|14|25|21|57	3|8|5|7	23	0	0.9
FlagBirA-FBXO38	NP_001186910.1	NDUFS1	2|0|3|2|3|7|5|0|9|5|9|0|2|2|3|0	2|4|6|5	17	0	0.83
FlagBirA-FBXO38	NP_001922.2	DLAT	3|6|6|4|0|0|0|0|5|4|7|5|6|0|0|0	3|3|0|0	6	0	0.8
FlagBirA-FBXO38	NP_057030.3	PELO	0|0|2|0|9|0|5|11|2|4|0|0|0|3|0|0	6|4|7|0	17	0	0.84
FlagBirA-FBXO38	NP_853551.1	RFC4	7|9|6|0|13|11|8|8|4|6|0|0|4|16|12|15	10|5|9|7	31	0	0.87
FlagBirA-FBXO38	NP_001188474.1	RBM15	0|3|4|0|2|0|0|3|8|4|8|0|0|2|0|4	2|4|4|2	12	0	0.82
FlagBirA-FBXO38	NP_001189399.1	RPS10-NUDT3	0|0|0|0|9|4|4|5|6|8|5|0|0|0|0|8	5|0|0|0	5	0	0.83
FlagBirA-FBXO38	NP_005800.3	PRDX2	39|39|23|21|37|41|38|43|34|35|30|51|60|31|26|27	30|33|35|34	132	0	0.9
FlagBirA-FBXO38	NP_001677.2	ATP5B	64|51|68|51|120|108|107|110|144|148|123|82|74|41|37|58	80|85|90|80	335	0	0.9
FlagBirA-FBXO38	NP_003583.2	CUL1	3|0|2|0|5|4|8|6|2|0|0|0|0|6|5|3	64|63|69|63	259	1	0
FlagBirA-FBXO38	NP_001226.2	SERPINH1	14|10|13|12|16|17|19|20|23|25|26|17|9|8|7|9	16|19|14|21	70	0	0.88
FlagBirA-FBXO38	NP_859531.1	ORC5	5|5|7|9|0|3|8|6|0|0|0|0|0|10|8|8	7|7|6|5	25	0	0.83
FlagBirA-FBXO38	NP_001191330.1	XIAP	10|9|10|10|18|18|13|18|4|6|6|18|26|30|30|38	10|9|12|13	44	0	0.9
FlagBirA-FBXO38	NP_001191354.1	BIVM-ERCC5	0|0|0|0|0|0|0|0|0|0|0|0|0|0|0|0	4|4|6|4	18	1	0
FlagBirA-FBXO38	NP_006383.2	NOP56	17|8|15|12|12|12|21|13|13|14|18|5|7|19|17|28	9|5|5|5	24	0	0.9
FlagBirA-FBXO38	NP_054817.2	PRDX3	7|8|13|5|9|8|7|7|18|22|22|10|8|9|8|17	11|8|10|14	43	0	0.88
FlagBirA-FBXO38	NP_036439.2	EPB41L3	104|92|104|79|134|148|115|118|113|131|104|135|127|104|109|215	33|28|33|31	125	0	0.9
FlagBirA-FBXO38	NP_001191455.1	SSR4	5|5|9|0|3|5|6|4|20|17|7|9|8|2|2|0	11|9|9|8	37	0	0.88
FlagBirA-FBXO38	NP_065823.1	NUFIP2	30|32|30|28|47|40|43|50|15|22|13|39|41|45|44|79	5|7|9|8	29	0	0.9
FlagBirA-FBXO38	NP_872319.1	SPC24	9|7|7|9|3|0|0|3|0|0|0|0|0|3|2|0	9|7|7|6	29	0	0.8
FlagBirA-FBXO38	NP_872426.1	SKA2	6|5|5|6|10|8|11|12|2|2|0|0|0|11|11|8	7|6|8|7	28	0	0.85
FlagBirA-FBXO38	NP_038476.2	BAZ1A	15|16|7|6|13|12|17|19|12|7|17|4|4|26|19|44	17|13|14|15	59	0	0.89
FlagBirA-FBXO38	NP_775106.2	LIN9	0|0|0|0|0|0|0|0|0|0|0|0|0|4|0|2	2|5|5|0	12	0	0.59
FlagBirA-FBXO38	NP_056224.3	EP400	0|2|0|0|0|0|0|0|0|0|0|0|0|0|0|4	3|2|0|3	8	0	0.65
FlagBirA-FBXO38	NP_871615.1	UBE2D3	0|5|4|5|3|0|0|3|0|0|0|0|0|0|0|0	2|0|5|4	11	0	0.74
FlagBirA-FBXO38	NP_874364.1	FAM101B	13|9|11|10|15|13|10|18|12|12|13|11|0|0|0|5	4|6|5|6	21	0	0.9
FlagBirA-FBXO38	NP_872578.1	MRPS9	5|5|8|6|5|5|5|10|6|8|5|4|3|0|0|0	3|4|4|3	14	0	0.9
FlagBirA-FBXO38	NP_003742.2	EIF3B	22|16|24|21|31|40|31|32|18|19|22|20|19|32|26|44	14|19|10|12	55	0	0.9
FlagBirA-FBXO38	NP_872590.1	PCNA	5|3|8|4|5|8|9|8|4|10|5|12|12|4|5|6	6|6|8|8	28	0	0.85
FlagBirA-FBXO38	NP_001193962.1	RNF40	3|0|0|0|6|6|2|4|0|0|0|0|0|4|5|10	10|8|10|6	34	0	0.76
FlagBirA-FBXO38	NP_001367.2	DYNC1H1	54|42|48|45|60|61|66|70|50|43|30|18|21|7|5|9	42|49|55|45	191	0	0.9
FlagBirA-FBXO38	NP_061029.2	KIAA1704	0|0|0|2|4|0|2|2|0|0|0|0|0|16|16|13	4|2|4|2	12	0	0.88
FlagBirA-FBXO38	NP_002678.2	PNN	6|7|7|3|10|6|6|12|5|3|0|0|0|7|8|17	14|12|13|14	53	0	0.85
FlagBirA-FBXO38	NP_004517.2	MCM2	5|0|4|5|4|0|5|5|4|0|0|0|0|4|4|0	6|9|11|6	32	0	0.58
FlagBirA-FBXO38	NP_877423.1	MCM4	27|15|18|22|46|45|47|43|28|29|24|14|11|32|29|42	39|37|39|31	146	0	0.89
FlagBirA-FBXO38	NP_757386.2	SUGP1	7|6|5|4|17|23|15|19|5|6|5|5|8|19|20|56	44|40|38|39	161	0	0.89
FlagBirA-FBXO38	NP_002813.3	TWF1	5|5|3|0|6|5|4|8|2|0|0|6|5|9|8|2	2|3|3|0	8	0	0.9
FlagBirA-FBXO38	NP_000703.2	BLVRA	13|12|11|6|5|5|3|5|7|4|0|8|13|9|8|8	8|8|8|6	30	0	0.86
FlagBirA-FBXO38	NP_001229528.1	RBM39	16|9|12|12|27|22|29|30|14|20|12|19|21|18|21|31	22|22|26|26	96	0	0.88
FlagBirA-FBXO38	NP_056969.2	PCF11	0|0|0|0|0|0|0|0|0|3|0|0|0|3|0|15	4|3|2|2	11	0	0.84
FlagBirA-FBXO38	NP_060493.3	YEATS2	0|0|0|0|0|2|2|0|0|0|0|0|0|0|0|7	5|5|2|0	12	0	0.69
FlagBirA-FBXO38	NP_006342.2	TIMM44	4|4|8|4|5|4|5|4|4|4|0|0|0|6|4|2	2|3|0|0	5	0	0.9
FlagBirA-FBXO38	NP_001229712.1	TRIM26	0|0|0|0|0|0|0|0|0|0|0|0|0|0|0|0	4|0|0|0	4	0.25	0.29
FlagBirA-FBXO38	NP_001229713.1	HLCS	45|35|33|37|53|71|71|76|48|48|32|76|68|45|49|65	31|35|38|36	140	0	0.9
FlagBirA-FBXO38	NP_001229852.1	EIF3L	4|0|7|2|12|12|17|12|5|8|5|7|10|12|11|17	2|7|7|4	20	0	0.9
FlagBirA-FBXO38	NP_005076.3	NUP214	72|83|79|65|66|83|88|65|64|42|72|41|45|25|23|62	52|55|49|51	207	0	0.9
FlagBirA-FBXO38	NP_065764.1	ZNF512B	0|0|0|0|0|0|0|0|0|0|0|0|0|0|3|10	6|3|4|3	16	0	0.77
FlagBirA-FBXO38	NP_059133.1	CPSF2	8|7|3|4|9|13|10|17|5|9|8|0|0|16|16|11	12|12|17|13	54	0	0.86
FlagBirA-FBXO38	NP_004628.4	RAB7A	6|4|0|0|0|5|6|3|4|5|6|8|7|8|5|13	3|2|0|2	7	0	0.9
FlagBirA-FBXO38	NP_003312.3	TUFM	40|39|45|35|54|52|53|60|83|69|90|77|70|37|39|42	46|49|45|45	185	0	0.9
FlagBirA-FBXO38	NP_006824.2	COPS6	0|0|0|0|4|3|0|0|0|0|0|0|0|0|0|3	3|0|0|0	3	0	0.7
FlagBirA-FBXO38	NP_001230154.1	PES1	0|3|2|3|8|3|4|4|4|6|6|0|0|8|9|27	3|0|3|4	10	0	0.9
FlagBirA-FBXO38	NP_898868.1	ZMYND8	6|4|3|0|4|3|3|5|3|4|3|0|0|2|5|19	7|4|4|2	17	0	0.86
FlagBirA-FBXO38	NP_001230808.1	TRA2B	0|0|0|0|0|0|0|3|0|3|6|0|0|0|0|7	5|3|5|6	19	0	0.77
FlagBirA-FBXO38	NP_056363.2	DST	20|19|15|15|26|29|28|36|12|8|15|5|5|4|3|18	5|2|2|4	13	0	0.9
FlagBirA-FBXO38	NP_919223.1	HNRNPA3	10|12|12|14|13|11|14|12|30|19|30|24|22|23|26|26	15|15|15|13	58	0	0.9
FlagBirA-FBXO38	NP_001231595.1	STX5	0|0|0|0|2|3|0|0|0|0|0|0|0|2|2|8	4|8|7|6	25	0	0.69
FlagBirA-FBXO38	NP_062538.5	RNF20	2|0|0|0|7|4|5|3|0|0|0|0|0|6|7|13	5|6|5|8	24	0	0.83
FlagBirA-FBXO38	NP_055963.2	PASK	0|6|5|3|16|10|12|8|8|8|5|0|4|15|11|8	4|5|0|3	12	0	0.9
FlagBirA-FBXO38	NP_001238968.1	RAB5C	7|5|8|4|3|6|6|3|11|8|19|14|18|5|7|8	4|5|6|6	21	0	0.9
FlagBirA-FBXO38	NP_919235.1	UBE2I	7|6|4|5|0|6|5|4|3|6|9|0|0|0|0|0	5|5|4|7	21	0	0.8
FlagBirA-FBXO38	NP_001239058.1	LSM4	0|0|3|0|3|5|5|5|0|0|0|0|0|0|0|0	3|0|0|0	3	0	0.77
FlagBirA-FBXO38	NP_079330.2	VCPIP1	28|32|25|22|39|40|36|42|21|28|15|35|35|23|21|48	34|32|30|30	126	0	0.89
FlagBirA-FBXO38	NP_919410.1	FGFR1OP	6|7|8|6|12|9|9|10|6|0|2|5|13|13|10|17	7|7|9|5	28	0	0.87
FlagBirA-FBXO38	NP_003289.2	NR2C2	0|0|0|0|0|0|0|0|0|0|0|0|0|6|6|12	5|7|7|11	30	0	0.79
FlagBirA-FBXO38	NP_001243125.1	ARAF	2|2|2|0|3|0|0|0|5|0|3|0|0|0|0|0	3|0|3|3	9	0	0.71
FlagBirA-FBXO38	NP_001243439.1	SSBP1	0|0|0|0|0|0|0|0|4|2|2|0|0|0|0|0	4|6|7|6	23	0.01	0.53
FlagBirA-FBXO38	NP_001243595.1	FAM193A	0|0|0|0|0|0|0|0|0|0|0|0|0|0|0|0	3|3|3|2	11	0.93	0.01
FlagBirA-FBXO38	NP_054861.2	NUDT5	10|9|9|12|23|24|26|25|10|13|9|35|31|24|21|35	11|14|7|9	41	0	0.9
FlagBirA-FBXO38	NP_002287.2	LBR	36|27|33|33|39|41|45|36|40|38|53|31|23|48|42|53	15|19|19|20	73	0	0.9
FlagBirA-FBXO38	NP_001243755.1	PAF1	0|0|0|0|0|3|3|3|0|0|0|0|0|8|8|21	3|5|5|5	18	0	0.87
FlagBirA-FBXO38	NP_001243763.1	AURKB	0|0|2|0|0|0|0|0|0|0|5|0|0|3|0|4	2|0|0|0	2	0	0.77
FlagBirA-FBXO38	NP_937832.1	COPS8	2|4|0|0|0|3|4|4|0|0|0|0|0|0|0|5	6|7|6|0	19	0	0.65
FlagBirA-FBXO38	NP_006828.2	COPS5	4|0|0|0|7|9|7|8|0|3|0|0|0|0|0|0	4|3|4|5	16	0	0.83
FlagBirA-FBXO38	NP_060082.2	ZCCHC8	38|33|35|39|50|53|60|66|69|63|68|19|13|9|7|12	65|74|69|73	281	0	0.89
FlagBirA-FBXO38	NP_004883.3	SEC22B	5|5|4|4|6|5|3|3|4|5|2|6|5|7|7|11	3|4|4|3	14	0	0.9
FlagBirA-FBXO38	NP_001244222.1	HNRNPH1	67|61|52|59|39|49|50|58|43|35|50|35|37|51|57|33	66|57|66|55	244	0	0.89
FlagBirA-FBXO38	NP_689508.3	TARS	9|7|8|4|25|27|24|26|15|19|13|6|7|35|38|43	11|9|10|12	42	0	0.9
FlagBirA-FBXO38	NP_002145.3	HSPA4	7|12|10|4|18|17|15|18|5|3|3|6|6|30|26|31	13|11|6|10	40	0	0.9
FlagBirA-FBXO38	NP_006764.3	DDX18	13|4|15|8|8|12|9|9|33|25|51|9|11|25|21|32	10|7|10|12	39	0	0.9
FlagBirA-FBXO38	NP_057688.2	KDM3B	25|22|27|23|41|39|39|44|14|12|10|5|4|25|22|32	51|46|58|55	210	0	0.88
FlagBirA-FBXO38	NP_001245210.1	MSH2	7|11|8|6|15|18|24|13|6|9|8|8|9|21|15|15	20|23|22|18	83	0	0.87
FlagBirA-FBXO38	NP_006582.1	POLD3	3|6|8|5|11|4|5|10|0|5|0|0|0|14|9|15	7|9|10|7	33	0	0.86
FlagBirA-FBXO38	NP_003631.2	IKBKAP	2|0|4|0|9|10|11|7|4|3|2|4|2|4|5|5	2|2|0|0	4	0	0.9
FlagBirA-FBXO38	NP_001087.2	ACLY	31|27|32|29|44|50|47|43|16|11|16|22|24|28|22|30	18|20|20|18	76	0	0.9
FlagBirA-FBXO38	NP_008941.2	DDX52	7|0|5|5|7|11|10|10|8|13|13|4|5|4|0|0	4|3|4|3	14	0	0.9
FlagBirA-FBXO38	NP_689706.2	ZNF362	0|0|0|0|0|0|0|0|0|0|0|0|0|0|0|0	5|4|0|0	9	0.5	0.13
FlagBirA-FBXO38	NP_060422.4	PTCD3	8|5|7|5|5|6|4|4|0|3|0|0|0|0|0|0	5|4|0|6	15	0	0.8
FlagBirA-FBXO38	NP_001248341.1	DCTN2	15|11|12|8|22|25|21|23|4|3|7|17|15|19|14|19	14|7|9|6	36	0	0.9
FlagBirA-FBXO38	NP_056130.2	LARP1	83|62|79|84|98|84|103|103|45|41|50|67|73|96|97|100	48|54|59|56	217	0	0.9
FlagBirA-FBXO38	NP_060598.3	TSR1	8|10|12|6|18|23|25|24|4|9|4|8|12|32|31|40	8|10|11|14	43	0	0.9
FlagBirA-FBXO38	NP_056036.1	DNMBP	4|0|0|3|11|10|6|5|0|0|0|0|0|8|9|7	9|13|20|12	54	0	0.71
FlagBirA-FBXO38	NP_060682.2	ENAH	10|18|15|13|8|15|13|10|0|4|3|3|4|5|11|15	5|4|7|0	16	0	0.9
FlagBirA-FBXO38	NP_056090.1	KIAA1033	4|0|2|6|4|3|4|4|0|0|0|0|0|0|0|0	2|4|0|0	6	0	0.76
FlagBirA-FBXO38	NP_078805.3	CDC73	8|3|8|6|11|14|8|17|5|8|5|2|2|32|30|39	25|25|24|22	96	0	0.89
FlagBirA-FBXO38	NP_002622.2	PGD	13|11|10|11|5|4|4|6|0|0|0|0|0|10|7|4	3|3|0|3	9	0	0.9
FlagBirA-FBXO38	NP_001257889.1	NOSIP	4|3|0|4|0|0|3|0|0|0|0|0|5|0|0|16	3|6|3|9	21	0	0.83
FlagBirA-FBXO38	NP_054733.2	SNRNP200	65|45|68|47|115|114|117|107|73|56|79|38|32|64|70|103	93|85|100|80	358	0	0.9
FlagBirA-FBXO38	NP_060979.2	LRRC59	13|12|14|12|13|20|23|25|15|9|18|27|27|7|4|13	13|15|12|11	51	0	0.9
FlagBirA-FBXO38	NP_060592.2	DARS2	5|9|11|10|0|6|5|8|11|11|13|0|0|0|0|0	4|6|3|8	21	0	0.85
FlagBirA-FBXO38	NP_005964.3	PRCC	0|0|0|0|0|2|0|0|0|0|0|0|0|0|4|7	3|8|5|7	23	0	0.7
FlagBirA-FBXO38	NP_003585.3	TTF2	4|5|3|3|7|14|5|7|7|4|3|0|6|12|7|16	5|6|2|2	15	0	0.9
FlagBirA-FBXO38	NP_036601.2	PRPF6	5|7|6|5|3|5|6|5|4|3|6|2|0|6|8|16	12|12|11|12	47	0	0.83
FlagBirA-FBXO38	NP_055535.2	SLK	44|46|36|38|65|69|65|67|39|41|37|54|58|51|55|89	25|30|26|27	108	0	0.9
FlagBirA-FBXO38	NP_705717.1	TAB1	8|7|6|5|7|7|6|9|5|6|0|9|7|13|10|16	3|4|4|3	14	0	0.9
FlagBirA-FBXO38	NP_037499.2	ANAPC4	5|8|4|2|7|10|11|8|5|14|8|0|0|7|2|5	6|5|3|4	18	0	0.9
FlagBirA-FBXO38	NP_004809.2	DDX23	4|2|5|2|11|11|6|13|9|3|14|5|6|6|7|19	8|8|9|8	33	0	0.87
FlagBirA-FBXO38	NP_055644.2	DDX46	65|75|63|56|72|87|77|68|62|67|65|94|99|118|114|211	86|94|92|90	362	0	0.9
FlagBirA-FBXO38	NP_000938.2	PRIM2	5|7|9|8|11|10|11|11|0|0|0|0|3|18|20|17	11|6|12|12	41	0	0.88
FlagBirA-FBXO38	NP_004095.4	FASN	940|883|878|751|1304|1176|1280|1198|847|860|845|1363|1262|737|677|951	618|600|610|541	2369	0	0.9
FlagBirA-FBXO38	NP_004290.2	ABCB7	3|0|3|0|0|4|5|6|3|0|4|0|0|0|0|0	3|0|3|0	6	0	0.78
FlagBirA-FBXO38	NP_005830.2	SRRM1	3|3|4|7|4|0|3|0|7|5|10|10|14|0|0|0	4|4|6|4	18	0	0.86
FlagBirA-FBXO38	NP_006635.2	HSPH1	15|12|16|16|36|41|41|39|6|7|6|4|5|42|42|64	30|35|33|34	132	0	0.9
FlagBirA-FBXO38	NP_005889.3	CAPRIN1	9|11|8|2|9|8|8|7|0|0|0|20|16|6|8|5	10|11|12|10	43	0	0.87
FlagBirA-FBXO38	NP_976035.1	POLR1C	0|0|0|2|0|4|0|0|0|0|2|0|0|0|0|0	5|0|2|2	9	0	0.61
FlagBirA-FBXO38	NP_060738.2	WDR41	5|0|6|5|12|10|7|15|4|0|0|4|2|10|11|17	2|0|0|0	2	0	0.9
FlagBirA-FBXO38	NP_055860.1	WAPAL	20|19|18|10|30|17|22|19|8|7|7|8|10|34|34|53	30|20|27|21	98	0	0.89
FlagBirA-FBXO38	NP_689775.2	CDCA2	2|0|0|0|0|0|0|0|0|0|4|0|0|7|8|23	7|3|5|7	22	0	0.87
FlagBirA-FBXO38	NP_005086.2	ZMYM4	0|0|0|0|3|2|0|3|0|0|4|0|0|4|3|5	6|6|6|5	23	0	0.66
FlagBirA-FBXO38	NP_000467.1	AK1	2|3|0|0|0|0|0|0|3|0|0|0|0|0|0|0	3|0|4|2	9	0	0.64
FlagBirA-FBXO38	NP_001649.1	ARF1	46|14|24|6|26|21|23|20|19|21|19|52|49|34|31|50	20|12|17|14	63	0	0.9
FlagBirA-FBXO38	NP_001168.1	ARL1	5|2|9|8|12|12|15|14|8|6|10|7|5|5|4|7	8|10|11|11	40	0	0.86
FlagBirA-FBXO38	NP_001688.1	ATP5O	12|12|11|16|5|5|5|4|9|15|13|5|6|7|6|0	12|12|14|12	50	0	0.86
FlagBirA-FBXO38	NP_001203.1	C1QBP	63|51|61|47|78|85|91|74|87|74|76|85|87|88|88|211	48|39|39|41	167	0	0.9
FlagBirA-FBXO38	NP_001790.1	CDK7	3|0|0|0|0|3|0|0|0|0|0|0|0|8|10|15	4|0|3|4	11	0	0.87
FlagBirA-FBXO38	NP_001271.1	CIRBP	5|4|4|3|10|9|9|11|7|6|4|11|10|0|0|6	6|6|6|9	27	0	0.84
FlagBirA-FBXO38	NP_001275.1	AP3S1	3|0|2|3|0|0|4|0|5|3|0|5|6|9|11|10	3|3|4|3	13	0	0.86
FlagBirA-FBXO38	NP_001284.1	CLNS1A	4|4|5|0|29|31|36|36|8|8|0|35|31|0|0|14	7|4|8|4	23	0	0.9
FlagBirA-FBXO38	NP_001830.1	CNN3	20|15|15|9|57|54|68|81|16|18|12|36|36|37|32|55	27|23|29|20	99	0	0.9
FlagBirA-FBXO38	NP_001887.1	CSNK2A2	3|4|5|3|7|6|4|5|7|6|9|0|0|8|12|21	7|7|8|5	27	0	0.87
FlagBirA-FBXO38	NP_000091.1	CSTB	5|0|3|3|4|5|0|5|17|10|14|11|12|0|0|0	8|9|7|11	35	0	0.87
FlagBirA-FBXO38	NP_003602.1	OFD1	2|0|3|3|5|5|4|6|0|4|4|0|0|2|3|6	48|42|44|35	169	1	0
FlagBirA-FBXO38	NP_000782.1	DHFR	7|7|8|7|14|11|12|19|2|5|2|0|0|7|6|7	9|11|6|8	34	0	0.87
FlagBirA-FBXO38	NP_003850.1	DPM1	0|4|7|6|10|16|9|10|19|13|18|4|9|6|6|11	7|10|12|11	40	0	0.88
FlagBirA-FBXO38	NP_001939.1	DUT	6|7|9|2|10|13|11|4|6|10|6|14|16|11|9|18	7|6|6|7	26	0	0.9
FlagBirA-FBXO38	NP_001395.1	EEF1G	18|15|15|16|47|41|52|51|30|30|25|39|35|16|20|36	25|28|29|24	106	0	0.9
FlagBirA-FBXO38	NP_001952.1	EEF2	81|61|62|57|123|105|116|96|54|45|47|72|66|121|125|111	69|73|68|69	279	0	0.9
FlagBirA-FBXO38	NP_001406.1	EIF2S3	12|13|10|13|14|16|15|12|10|8|9|22|14|13|14|22	10|14|14|11	49	0	0.88
FlagBirA-FBXO38	NP_003741.1	EIF3A	45|39|46|40|46|40|46|43|29|25|21|15|14|25|23|48	27|26|24|19	96	0	0.9
FlagBirA-FBXO38	NP_003748.1	EIF3I	16|17|21|16|24|21|22|24|7|7|4|22|25|29|38|22	7|8|8|10	33	0	0.9
FlagBirA-FBXO38	NP_003745.1	EIF3F	11|7|8|6|18|16|14|19|18|14|18|13|15|5|5|18	8|11|10|7	36	0	0.9
FlagBirA-FBXO38	NP_001559.1	EIF3E	19|16|13|10|22|11|18|14|15|11|9|5|6|14|7|5	8|9|11|6	34	0	0.9
FlagBirA-FBXO38	NP_002004.1	FKBP3	0|0|3|3|7|4|5|5|4|4|0|9|8|7|6|8	7|5|8|5	25	0	0.8
FlagBirA-FBXO38	NP_002005.1	FKBP4	10|10|14|7|13|14|17|18|0|4|0|0|3|21|22|10	29|26|30|29	114	0	0.85
FlagBirA-FBXO38	NP_001460.1	XRCC6	51|53|58|43|40|48|41|38|58|63|54|49|50|27|27|46	57|57|62|53	229	0	0.89
FlagBirA-FBXO38	NP_003866.1	GMPS	20|19|17|25|21|37|31|32|12|13|8|12|10|33|34|26	28|22|23|24	97	0	0.89
FlagBirA-FBXO38	NP_000170.1	MSH6	13|12|9|9|15|29|24|19|10|14|12|13|19|32|25|38	14|18|15|13	60	0	0.9
FlagBirA-FBXO38	NP_002086.1	GTF2E2	7|4|2|7|13|15|33|15|3|5|3|6|11|37|34|34	8|4|13|10	35	0	0.9
FlagBirA-FBXO38	NP_003633.1	HAT1	6|6|4|8|3|7|13|14|3|4|3|4|7|34|29|44	7|7|8|7	29	0	0.9
FlagBirA-FBXO38	NP_000185.1	HPRT1	4|3|6|4|5|4|4|5|4|5|7|4|5|0|0|0	3|0|0|2	5	0	0.9
FlagBirA-FBXO38	NP_001530.1	DNAJA1	11|8|7|6|10|16|8|9|5|2|6|19|16|6|6|17	25|17|19|22	83	0	0.84
FlagBirA-FBXO38	NP_003595.1	IRS4	77|60|79|72|62|67|61|56|49|55|55|56|55|40|44|28	53|54|54|58	219	0	0.9
FlagBirA-FBXO38	NP_002257.1	KPNA2	14|7|10|7|9|8|6|4|8|6|3|6|6|7|3|15	14|11|9|8	42	0	0.85
FlagBirA-FBXO38	NP_003917.1	MBD3	3|3|2|6|2|6|5|7|2|0|0|0|0|7|12|8	7|8|13|11	39	0	0.79
FlagBirA-FBXO38	NP_002477.1	NCBP1	0|0|0|0|5|6|9|6|0|4|0|0|2|5|6|20	7|6|5|7	25	0	0.87
FlagBirA-FBXO38	NP_002625.1	PHB	25|24|26|25|30|24|34|30|36|42|37|32|30|24|21|22	19|20|21|21	81	0	0.9
FlagBirA-FBXO38	NP_002676.1	EXOSC10	16|12|18|16|26|33|29|31|22|25|25|10|14|66|66|112	24|16|21|22	83	0	0.9
FlagBirA-FBXO38	NP_000929.1	POLR2B	3|3|3|7|8|7|4|8|6|8|9|4|3|4|0|6	3|2|5|4	14	0	0.9
FlagBirA-FBXO38	NP_002706.1	PPP2CA	4|4|7|3|11|9|14|8|8|7|5|7|6|7|7|7	8|7|9|9	33	0	0.85
FlagBirA-FBXO38	NP_002711.1	PPP4C	3|6|5|5|11|7|11|8|6|8|5|0|5|13|13|20	6|9|7|5	27	0	0.87
FlagBirA-FBXO38	NP_002818.1	PTPN1	4|0|4|2|6|9|5|7|6|4|2|4|8|17|16|30	2|0|0|0	2	0	0.9
FlagBirA-FBXO38	NP_003601.1	RAE1	4|0|5|9|8|10|9|10|7|0|0|3|5|8|7|10	7|5|9|6	27	0	0.82
FlagBirA-FBXO38	NP_002874.1	RANGAP1	57|62|60|57|77|78|84|61|35|45|45|58|58|112|96|107	47|42|50|47	186	0	0.9
FlagBirA-FBXO38	NP_002936.1	RPA1	15|9|14|11|21|21|12|18|4|7|0|9|17|48|44|50	17|15|15|15	62	0	0.9
FlagBirA-FBXO38	NP_002937.1	RPA2	6|0|0|0|0|0|4|0|0|0|0|4|4|6|5|11	2|3|4|0	9	0	0.84
FlagBirA-FBXO38	NP_002938.1	RPA3	3|6|6|6|9|8|7|6|8|2|3|0|0|4|5|15	7|5|6|4	22	0	0.86
FlagBirA-FBXO38	NP_000967.1	RPL12	22|12|18|20|22|23|26|17|24|25|15|21|19|10|11|17	16|17|17|14	64	0	0.9
FlagBirA-FBXO38	NP_000969.1	RPL23	21|12|17|18|28|25|30|36|28|39|21|16|11|13|22|22	14|17|12|21	64	0	0.9
FlagBirA-FBXO38	NP_000972.1	RPL19	0|0|0|0|17|12|16|0|0|0|0|17|16|16|15|16	8|9|9|9	35	0	0.87
FlagBirA-FBXO38	NP_000974.1	RPL22	16|11|9|10|5|5|8|4|5|5|5|9|16|19|15|9	4|4|6|5	19	0	0.9
FlagBirA-FBXO38	NP_000977.1	RPL24	17|12|20|22|17|16|16|16|22|19|17|23|23|19|16|22	17|20|20|20	77	0	0.88
FlagBirA-FBXO38	NP_000978.1	RPL26	7|8|8|8|9|8|7|8|10|11|8|12|13|10|8|14	7|8|7|7	29	0	0.9
FlagBirA-FBXO38	NP_000979.1	RPL27	11|13|10|14|7|8|8|9|8|12|8|25|25|4|6|10	10|12|11|10	43	0	0.89
FlagBirA-FBXO38	NP_000981.1	RPL27A	6|5|8|7|4|6|4|8|9|9|14|19|20|10|10|13	8|10|7|10	35	0	0.88
FlagBirA-FBXO38	NP_000980.1	RPL30	5|0|5|6|5|0|0|4|4|4|0|12|13|0|0|6	5|4|6|0	15	0	0.86
FlagBirA-FBXO38	NP_000985.1	RPL32	0|3|0|0|2|5|4|3|9|7|15|13|12|0|0|0	5|5|7|6	23	0	0.87
FlagBirA-FBXO38	NP_000990.1	RPL38	11|9|6|9|9|9|10|5|11|7|12|9|10|6|4|0	12|14|15|12	53	0	0.8
FlagBirA-FBXO38	NP_000958.1	RPL3	30|37|31|26|23|27|31|25|24|33|29|52|59|21|20|25	26|26|32|28	112	0	0.9
FlagBirA-FBXO38	NP_000963.1	RPL7A	32|22|34|38|22|28|19|31|25|20|18|56|49|25|19|23	25|24|23|20	92	0	0.9
FlagBirA-FBXO38	NP_002941.1	RPN1	21|19|22|9|22|32|21|18|21|22|23|16|17|11|12|23	23|22|18|17	80	0	0.88
FlagBirA-FBXO38	NP_001006.1	RPS11	10|8|10|13|9|10|8|11|8|12|6|15|12|11|9|7	10|6|9|10	35	0	0.86
FlagBirA-FBXO38	NP_001008.1	RPS13	11|6|15|11|11|10|14|8|7|10|6|16|16|0|0|0	10|11|7|8	36	0	0.87
FlagBirA-FBXO38	NP_001009.1	RPS15	19|14|17|15|38|0|30|29|17|13|0|11|9|10|10|4	31|34|33|29	127	0	0.88
FlagBirA-FBXO38	NP_001011.1	RPS16	19|20|16|21|25|20|17|22|22|24|25|41|42|19|15|27	15|14|18|15	62	0	0.9
FlagBirA-FBXO38	NP_001013.1	RPS19	7|5|6|6|4|0|0|2|4|4|3|11|11|0|0|0	3|4|3|3	13	0	0.86
FlagBirA-FBXO38	NP_001016.1	RPS23	8|5|5|7|5|5|5|5|8|0|10|10|11|6|7|7	5|5|5|4	19	0	0.9
FlagBirA-FBXO38	NP_001019.1	RPS25	9|10|8|10|14|9|13|12|4|5|5|19|18|8|6|14	8|10|11|11	40	0	0.88
FlagBirA-FBXO38	NP_001022.1	RPS28	6|3|6|3|6|6|7|0|8|5|7|10|11|10|9|0	5|6|6|5	22	0	0.9
FlagBirA-FBXO38	NP_001002.1	RPS7	42|35|43|37|60|61|62|66|36|42|31|40|45|18|13|13	60|53|62|56	231	0	0.9
FlagBirA-FBXO38	NP_001003.1	RPS8	48|45|43|31|31|34|35|26|62|52|45|76|74|52|41|54	27|32|29|29	117	0	0.9
FlagBirA-FBXO38	NP_001024.1	RRM1	0|0|0|0|0|2|3|4|0|0|0|0|0|0|2|0	2|4|5|5	16	0	0.63
FlagBirA-FBXO38	NP_003698.1	RUVBL1	68|60|83|75|79|89|87|94|75|88|73|94|94|145|147|317	62|62|65|68	257	0	0.9
FlagBirA-FBXO38	NP_003760.1	SRSF9	0|0|0|2|0|0|0|0|0|3|2|5|3|3|2|0	4|4|5|3	16	0	0.67
FlagBirA-FBXO38	NP_003085.1	SNRPE	10|6|9|5|9|8|10|12|5|7|0|11|11|16|11|16	5|7|7|8	27	0	0.9
FlagBirA-FBXO38	NP_003086.1	SNRPF	7|4|5|5|4|6|5|7|0|3|0|7|8|8|6|10	5|5|6|5	21	0	0.83
FlagBirA-FBXO38	NP_003087.1	SNRPG	0|0|0|0|0|0|0|0|0|0|0|0|0|0|4|0	4|3|0|4	11	0.02	0.52
FlagBirA-FBXO38	NP_003137.1	SSRP1	18|13|10|13|4|7|11|10|11|7|5|4|4|19|16|19	8|10|4|7	29	0	0.9
FlagBirA-FBXO38	NP_003464.1	STAM	7|4|9|8|20|17|18|19|5|8|5|9|9|14|14|18	4|3|3|3	13	0	0.9
FlagBirA-FBXO38	NP_003290.1	HSP90B1	14|15|24|20|15|13|15|18|21|26|23|27|27|5|3|4	7|13|7|11	38	0	0.9
FlagBirA-FBXO38	NP_003305.1	TTC1	0|0|0|0|2|0|3|6|0|0|0|0|0|3|3|7	4|5|4|4	17	0	0.78
FlagBirA-FBXO38	NP_003960.1	UBE2M	0|0|3|3|5|3|3|4|0|3|0|9|8|15|14|41	4|3|4|4	15	0	0.9
FlagBirA-FBXO38	NP_003363.1	VBP1	4|6|3|4|11|13|12|11|8|5|5|5|5|19|15|10	5|3|4|4	16	0	0.9
FlagBirA-FBXO38	NP_003365.1	VDAC1	28|20|22|25|31|32|28|30|40|36|35|29|30|29|28|32	22|21|23|21	87	0	0.9
FlagBirA-FBXO38	NP_003375.1	VRK1	3|4|0|0|7|4|6|0|5|7|4|6|4|7|7|0	4|4|3|4	15	0	0.9
FlagBirA-FBXO38	NP_003391.1	XPO1	24|22|16|20|21|32|28|31|34|35|22|2|4|6|5|7	25|19|22|14	80	0	0.89
FlagBirA-FBXO38	NP_003671.1	YARS	16|24|24|19|19|23|23|18|17|18|13|21|18|13|6|13	3|7|8|6	24	0	0.9
FlagBirA-FBXO38	NP_065779.1	ESYT2	6|5|7|7|14|17|18|13|9|13|7|2|0|11|8|12	7|3|5|5	20	0	0.9
FlagBirA-FBXO38	NP_001340.2	DARS	18|19|14|17|24|19|18|16|11|18|10|27|35|17|12|28	16|10|13|13	52	0	0.9
FlagBirA-FBXO38	NP_031398.2	DDX42	22|17|23|13|41|40|37|35|32|28|29|24|26|98|88|145	56|47|53|45	201	0	0.9
FlagBirA-FBXO38	NP_995314.1	NCKAP1	12|9|17|9|32|25|32|31|12|14|10|3|4|8|8|18	6|6|4|2	18	0	0.9
FlagBirA-FBXO38	NP_000010.1	ACAT1	13|14|10|11|5|6|5|6|10|12|14|4|0|4|3|4	3|6|6|5	20	0	0.9
FlagBirA-FBXO38	NP_000373.1	ALDH3A2	11|10|13|11|10|11|12|10|5|6|6|21|22|15|22|35	4|0|0|5	9	0	0.9
FlagBirA-FBXO38	NP_001273.1	AP2B1	19|23|21|23|47|47|46|38|10|12|11|12|12|5|6|16	25|21|25|26	97	0	0.89
FlagBirA-FBXO38	NP_000108.1	EMD	15|16|11|14|15|14|14|13|6|8|4|9|13|23|24|25	6|8|6|6	26	0	0.9
FlagBirA-FBXO38	NP_001542.1	IGBP1	3|4|3|3|10|11|15|13|0|0|0|0|0|27|29|29	4|4|5|2	15	0	0.9
FlagBirA-FBXO38	NP_055181.3	GNL3	22|25|30|20|27|24|28|22|31|24|27|36|30|24|19|25	29|25|25|25	104	0	0.89
FlagBirA-FBXO38	NP_055144.3	EDC4	18|17|26|22|37|32|37|32|16|12|22|10|22|15|12|46	6|4|6|5	21	0	0.9
FlagBirA-FBXO38	NP_996896.1	TCEB2	0|0|0|0|2|2|2|0|0|0|2|4|0|2|2|0	4|0|3|0	7	0	0.64
FlagBirA-FBXO38	NP_009006.2	WDR45	6|4|6|6|6|5|5|7|9|3|3|3|8|10|8|6	6|5|7|4	22	0	0.83
FlagBirA-FBXO38	NP_003843.3	TRIM24	0|0|0|0|3|0|2|0|0|0|0|0|0|5|0|3	37|33|34|35	139	1	0
FlagBirA-FBXO38	NP_004837.1	EIF4E2	12|11|12|4|12|10|15|9|4|7|6|0|4|14|13|9	12|14|11|14	51	0	0.85
FlagBirA-FBXO38	NP_597677.2	NIPBL	0|4|0|3|4|0|0|0|0|0|3|0|0|0|2|8	10|9|12|12	43	0	0.61
FlagBirA-FBXO38	NP_004273.1	BAG2	11|5|6|3|8|6|7|8|7|6|7|0|0|0|0|6	15|17|14|8	54	0	0.72
FlagBirA-FBXO38	NP_004716.1	BUB3	8|8|10|8|12|7|12|10|5|6|8|18|13|12|9|36	11|9|11|11	42	0	0.9
FlagBirA-FBXO38	NP_004636.1	COIL	0|0|0|0|3|0|0|0|0|0|2|2|0|2|6|22	6|6|7|4	23	0	0.87
FlagBirA-FBXO38	NP_004757.1	COPB2	3|0|0|0|2|4|3|5|0|0|0|0|0|8|6|4	3|0|3|0	6	0	0.82
FlagBirA-FBXO38	NP_004395.1	SEPT2	31|26|25|17|37|40|45|40|36|30|33|42|37|30|25|44	18|17|20|16	71	0	0.9
FlagBirA-FBXO38	NP_004085.1	EIF2S1	4|4|6|3|11|8|9|11|5|6|6|13|16|5|4|14	2|2|3|0	7	0	0.9
FlagBirA-FBXO38	NP_004452.1	FARSA	21|18|20|15|19|24|21|18|20|21|21|18|21|16|14|19	16|13|14|16	59	0	0.9
FlagBirA-FBXO38	NP_004102.1	FEN1	0|0|6|6|4|8|12|5|2|4|0|12|11|24|20|33	11|9|15|9	44	0	0.89
FlagBirA-FBXO38	NP_004119.1	GTF2F2	7|7|7|7|14|12|13|9|4|5|0|6|7|28|23|19	20|29|21|21	91	0	0.87
FlagBirA-FBXO38	NP_004689.1	PRPF3	3|3|6|4|5|8|6|9|6|6|8|6|4|24|23|39	19|17|18|14	68	0	0.89
FlagBirA-FBXO38	NP_004896.1	PRDX6	15|24|19|19|23|32|34|32|21|27|38|48|51|21|17|45	13|12|11|11	47	0	0.9
FlagBirA-FBXO38	NP_004530.1	NARS	7|8|10|6|19|20|26|23|12|11|12|12|10|17|17|29	6|7|5|5	23	0	0.9
FlagBirA-FBXO38	NP_004535.1	NDUFA10	6|0|8|6|6|9|7|8|17|18|13|6|7|0|2|10	7|0|9|6	22	0	0.88
FlagBirA-FBXO38	NP_004542.1	NDUFS3	5|0|3|6|8|5|8|4|3|2|0|3|4|0|0|0	5|5|4|0	14	0	0.82
FlagBirA-FBXO38	NP_004138.1	DRG1	13|17|13|19|28|27|23|27|11|14|7|15|19|36|29|46	15|15|13|17	60	0	0.9
FlagBirA-FBXO38	NP_004556.1	PEX14	9|10|11|7|12|14|17|7|11|7|14|8|6|5|4|7	3|2|4|4	13	0	0.9
FlagBirA-FBXO38	NP_004148.1	PRKAR2A	4|14|13|6|14|20|11|19|4|7|6|5|4|19|17|16	3|4|3|3	13	0	0.9
FlagBirA-FBXO38	NP_004721.1	ETF1	24|16|26|25|26|25|40|29|23|26|17|41|37|27|14|31	15|13|19|13	60	0	0.9
FlagBirA-FBXO38	NP_004773.1	SNAP29	6|9|6|7|9|11|11|16|3|6|0|19|16|25|16|29	5|5|7|3	20	0	0.9
FlagBirA-FBXO38	NP_004166.1	SNRPD3	4|6|8|6|8|7|7|8|6|8|0|6|3|0|4|8	7|6|6|5	24	0	0.8
FlagBirA-FBXO38	NP_004699.1	PDCD5	11|7|13|8|17|26|22|25|12|10|5|29|28|34|30|37	11|12|14|14	51	0	0.9
FlagBirA-FBXO38	NP_004777.1	TXNL1	57|56|64|57|99|87|83|85|54|43|39|170|174|5|4|3	38|40|39|37	154	0	0.9
FlagBirA-FBXO38	NP_060458.3	SCYL2	7|6|8|6|6|11|12|9|5|3|0|2|0|4|5|4	4|0|0|3	7	0	0.9
FlagBirA-FBXO38	NP_998784.1	ATP6V1H	3|7|3|4|4|5|4|4|4|0|0|0|0|0|0|2	4|4|3|0	11	0	0.78
FlagBirA-FBXO38	NP_004930.1	DDX1	43|37|37|29|37|35|31|31|18|18|15|34|28|20|15|17	36|37|47|41	161	0	0.89
FlagBirA-FBXO38	NP_005013.1	PFN1	5|6|9|5|11|11|13|12|2|4|0|10|12|31|29|34	5|7|8|5	25	0	0.9
FlagBirA-FBXO38	NP_005042.1	QARS	13|11|12|8|29|27|18|26|4|10|10|5|9|8|8|31	3|6|8|5	22	0	0.9
FlagBirA-FBXO38	NP_005057.1	SFPQ	49|40|51|49|69|72|58|68|45|37|47|125|138|52|34|83	55|60|57|57	229	0	0.9
FlagBirA-FBXO38	NP_005070.1	TPD52	3|2|4|2|10|7|9|7|3|2|0|5|7|10|6|8	3|0|0|4	7	0	0.9
FlagBirA-FBXO38	NP_005142.1	USP14	23|15|22|18|35|47|40|33|10|9|10|37|37|51|42|81	11|14|14|13	52	0	0.9
FlagBirA-FBXO38	NP_001001563.1	TIMM50	17|20|26|14|28|26|16|16|28|18|22|28|26|14|16|18	15|14|15|19	63	0	0.9
FlagBirA-FBXO38	NP_002617.3	PFKL	24|16|13|16|13|23|27|24|25|24|18|25|23|2|4|3	16|21|16|13	66	0	0.88
FlagBirA-FBXO38	NP_006576.2	CCT8	126|103|138|129|195|181|201|206|180|158|149|455|444|543|481|539	123|121|113|117	474	0	0.9
FlagBirA-FBXO38	NP_005198.1	CRKL	43|46|59|45|99|86|95|98|46|48|33|68|67|123|131|192	42|45|55|44	186	0	0.9
FlagBirA-FBXO38	NP_005436.1	SMC3	21|22|20|18|14|17|18|20|26|27|19|12|15|12|10|35	16|19|16|11	62	0	0.9
FlagBirA-FBXO38	NP_005490.1	UBA2	9|9|14|9|8|10|13|11|6|4|0|16|14|21|19|35	8|9|11|10	38	0	0.9
FlagBirA-FBXO38	NP_694574.3	N4BP1	11|9|7|7|11|14|14|11|3|3|0|4|4|10|12|18	7|6|8|5	26	0	0.9
FlagBirA-FBXO38	NP_003746.2	EIF3G	7|10|7|8|7|6|8|4|6|6|4|15|11|14|9|15	3|4|4|4	15	0	0.9
FlagBirA-FBXO38	NP_001408.2	EIF4B	35|33|39|26|49|45|51|57|11|11|6|39|46|65|78|95	37|24|30|34	125	0	0.9
FlagBirA-FBXO38	NP_005863.1	BCAS2	12|8|9|6|12|5|9|2|7|5|6|3|0|5|7|14	6|11|10|11	38	0	0.85
FlagBirA-FBXO38	NP_005871.1	DNAJA2	6|12|4|3|24|25|22|14|7|11|4|8|12|8|8|14	23|20|20|20	83	0	0.88
FlagBirA-FBXO38	NP_005733.1	PDIA6	27|13|21|21|24|17|20|25|18|15|19|16|17|15|11|4	23|23|26|21	93	0	0.88
FlagBirA-FBXO38	NP_005737.1	NAMPT	25|22|21|24|19|24|18|15|32|35|20|19|16|6|4|4	15|16|13|14	58	0	0.9
FlagBirA-FBXO38	NP_005796.1	PSMD14	10|11|7|9|4|4|4|0|5|7|3|6|6|4|4|4	9|6|10|7	32	0	0.82
FlagBirA-FBXO38	NP_005605.1	RHEB	10|5|9|8|8|6|7|6|11|5|6|12|13|9|9|0	8|8|9|8	33	0	0.85
FlagBirA-FBXO38	NP_005608.1	RPS14	14|18|19|12|24|22|26|28|29|24|22|38|39|16|16|21	16|18|17|14	65	0	0.9
FlagBirA-FBXO38	NP_005841.1	SF3B4	9|10|5|4|11|8|7|0|11|4|4|0|0|0|0|0	20|22|19|16	77	0	0.7
FlagBirA-FBXO38	NP_005862.1	SMNDC1	5|3|4|0|6|4|5|6|0|5|0|3|3|9|2|19	4|4|3|4	15	0	0.9
FlagBirA-FBXO38	NP_005753.1	TRIM28	51|57|58|55|94|111|106|120|48|64|55|95|91|91|95|152	85|91|75|84	335	0	0.9
FlagBirA-FBXO38	NP_003357.2	UQCRC2	37|29|38|31|22|27|26|29|39|45|30|29|23|6|6|8	29|27|26|31	113	0	0.89
FlagBirA-FBXO38	NP_003081.2	SNRPA1	16|23|15|13|43|44|69|57|20|21|27|25|24|52|56|82	25|24|29|22	100	0	0.9
FlagBirA-FBXO38	NP_001002800.1	SMC4	12|8|6|3|9|11|14|8|6|5|0|7|10|8|10|12	3|4|4|0	11	0	0.9
FlagBirA-FBXO38	NP_005917.2	MFAP1	0|0|0|0|0|3|4|4|0|0|4|0|0|27|20|37	6|7|7|8	28	0	0.89
FlagBirA-FBXO38	NP_061915.2	PUS7	0|0|2|3|9|9|13|11|5|4|7|5|9|19|16|41	3|3|2|5	13	0	0.9
FlagBirA-FBXO38	NP_056450.2	GAPVD1	31|23|36|33|54|53|58|50|18|23|20|23|33|40|38|63	14|15|22|16	67	0	0.9
FlagBirA-FBXO38	NP_001003785.1	ATP5H	5|11|7|10|6|7|9|6|8|6|9|0|0|0|2|0	8|10|9|8	35	0	0.82
FlagBirA-FBXO38	NP_006003.1	CLPP	6|0|7|3|0|3|3|0|2|2|0|0|0|4|4|0	2|2|0|2	6	0	0.9
FlagBirA-FBXO38	NP_006089.1	GNB2L1	47|41|50|34|46|41|45|41|58|48|50|51|45|44|40|63	38|42|39|39	158	0	0.9
FlagBirA-FBXO38	NP_006017.1	H1FX	6|8|7|7|6|5|7|3|3|6|4|8|8|0|2|7	3|6|5|8	22	0	0.79
FlagBirA-FBXO38	NP_005911.1	MEF2D	3|2|2|3|4|3|3|4|0|0|0|5|5|9|8|17	3|3|2|4	12	0	0.9
FlagBirA-FBXO38	NP_005960.1	NAP1L4	22|26|28|27|32|32|28|25|17|13|9|20|23|31|30|22	13|19|19|17	68	0	0.9
FlagBirA-FBXO38	NP_006080.1	SCML2	41|34|36|33|82|73|74|81|41|40|50|23|19|112|94|196	69|60|70|67	266	0	0.9
FlagBirA-FBXO38	NP_005990.1	TSNAX	9|8|6|7|7|10|13|14|4|4|0|7|8|13|11|13	3|3|7|0	13	0	0.9
FlagBirA-FBXO38	NP_056075.1	SIN3B	41|43|38|32|39|42|47|36|28|37|41|8|9|11|7|24	49|54|50|50	203	0	0.89
FlagBirA-FBXO38	NP_001524.2	HNRNPL	31|22|39|28|24|26|24|26|19|21|31|43|50|23|22|64	21|27|21|22	91	0	0.9
FlagBirA-FBXO38	NP_002801.1	PSMD4	11|10|11|6|13|16|15|14|6|10|9|13|15|10|8|24	10|8|10|10	38	0	0.9
FlagBirA-FBXO38	NP_036558.3	SF3B3	41|38|41|38|52|49|52|59|51|51|60|48|46|84|80|131	78|73|71|68	290	0	0.9
FlagBirA-FBXO38	NP_006316.1	RAN	58|46|59|36|53|47|52|44|84|97|81|90|83|34|28|49	46|48|36|47	177	0	0.9
FlagBirA-FBXO38	NP_006315.1	CFDP1	2|4|3|0|11|11|7|9|3|0|0|5|0|17|13|10	6|7|6|7	26	0	0.87
FlagBirA-FBXO38	NP_006126.1	CAPZA1	51|38|45|42|43|60|72|59|35|38|45|51|49|52|42|76	35|41|38|31	145	0	0.9
FlagBirA-FBXO38	NP_006127.1	CAPZA2	26|28|24|9|38|44|25|40|9|9|8|27|20|17|21|61	17|16|12|16	61	0	0.9
FlagBirA-FBXO38	NP_006456.1	ARID3B	8|8|6|7|8|8|9|6|5|8|6|2|0|25|23|37	29|31|27|29	116	0	0.88
FlagBirA-FBXO38	NP_006451.1	HEXIM1	4|0|2|0|0|3|2|0|0|2|0|0|2|5|3|8	6|7|9|8	30	0	0.73
FlagBirA-FBXO38	NP_006136.1	DNAJB1	21|20|21|24|42|40|53|46|14|17|8|36|39|36|36|84	21|20|22|19	82	0	0.9
FlagBirA-FBXO38	NP_006181.1	ORC2	8|12|11|10|32|24|30|23|27|19|18|5|5|32|38|33	30|28|31|25	114	0	0.89
FlagBirA-FBXO38	NP_006464.1	TAF6L	0|0|0|0|0|0|0|0|0|0|0|0|0|2|0|4	7|0|4|7	18	0.02	0.52
FlagBirA-FBXO38	NP_006310.1	CDIPT	0|3|5|6|7|6|5|0|12|6|13|0|0|4|3|5	3|3|2|0	8	0	0.9
FlagBirA-FBXO38	NP_006247.1	PKN2	11|16|13|8|17|22|20|22|4|4|3|11|11|17|17|23	14|15|14|11	54	0	0.88
FlagBirA-FBXO38	NP_006382.1	IPO7	27|29|37|30|41|41|36|42|28|20|28|18|21|16|10|20	34|25|32|28	119	0	0.89
FlagBirA-FBXO38	NP_006338.1	PPIH	0|0|0|0|0|0|0|0|0|0|0|0|0|6|0|15	9|8|8|8	33	0	0.83
FlagBirA-FBXO38	NP_006286.1	VARS	23|24|26|23|35|31|24|23|14|13|13|22|23|23|19|26	10|8|11|7	36	0	0.9
FlagBirA-FBXO38	NP_006827.1	GCN1L1	233|207|187|205|280|267|276|280|144|154|149|83|78|79|65|90	191|187|187|168	733	0	0.9
FlagBirA-FBXO38	NP_055412.2	DNTTIP2	3|0|0|2|4|3|5|3|0|4|4|0|0|10|10|22	3|0|2|0	5	0	0.9
FlagBirA-FBXO38	NP_056114.1	KHNYN	0|0|0|0|0|0|0|0|0|0|0|0|0|0|0|0	6|2|7|3	18	0.95	0.01
FlagBirA-FBXO38	NP_114414.2	EIF2A	18|17|17|18|22|25|22|21|10|7|7|26|28|33|29|42	9|8|10|6	33	0	0.9
FlagBirA-FBXO38	NP_067062.1	RBM25	5|2|3|0|7|4|3|4|4|0|5|0|0|10|8|24	6|7|7|3	23	0	0.88
FlagBirA-FBXO38	NP_001007068.1	SDCBP	4|0|0|0|16|19|27|19|3|0|0|0|0|27|17|28	11|11|14|12	48	0	0.89
FlagBirA-FBXO38	NP_006833.2	SF3B2	23|20|25|15|24|25|23|19|11|15|17|24|23|16|13|65	64|61|51|57	233	0	0.88
FlagBirA-FBXO38	NP_775873.2	DIP2B	0|0|0|0|2|0|3|0|0|0|0|0|0|3|0|0	2|0|0|0	2	0	0.7
FlagBirA-FBXO38	NP_003694.1	NOP14	0|0|0|0|0|0|0|0|0|0|0|0|0|11|15|20	4|8|5|6	23	0	0.88
FlagBirA-FBXO38	NP_060791.3	BRIX1	8|5|9|6|0|3|3|0|13|7|17|4|4|0|0|2	5|6|3|6	20	0	0.87
FlagBirA-FBXO38	NP_064581.2	XAB2	10|10|7|5|14|16|20|24|7|4|9|2|0|48|50|54	27|32|30|19	108	0	0.9
FlagBirA-FBXO38	NP_002746.1	MAP2K1	0|0|2|0|0|5|6|3|3|6|0|0|3|3|2|9	2|0|2|0	4	0	0.9
FlagBirA-FBXO38	NP_036473.2	GTPBP4	12|10|16|7|21|17|16|23|21|26|21|10|16|13|12|22	7|8|9|8	32	0	0.9
FlagBirA-FBXO38	NP_005372.2	NCL	47|47|39|36|31|50|55|51|43|37|50|50|46|52|48|92	30|37|34|34	135	0	0.9
FlagBirA-FBXO38	NP_000217.2	KRT9	2|0|4|5|0|0|4|4|0|2|5|0|0|0|0|5	10|10|3|0	23	0	0.6
FlagBirA-FBXO38	NP_112556.2	HNRNPAB	22|24|11|16|13|16|11|13|17|17|15|25|24|5|6|25	20|17|20|19	76	0	0.88
FlagBirA-FBXO38	NP_005852.2	STUB1	12|10|10|9|9|11|12|7|6|3|0|0|0|17|15|9	14|10|13|14	51	0	0.86
FlagBirA-FBXO38	NP_077005.2	WDR18	0|0|0|0|3|0|0|4|0|0|0|0|0|3|4|7	2|3|3|0	8	0	0.78
FlagBirA-FBXO38	NP_057371.2	HP1BP3	10|7|8|10|10|12|12|11|15|20|20|5|6|28|31|50	10|10|14|9	43	0	0.9
FlagBirA-FBXO38	NP_037423.2	CPSF1	3|3|7|0|8|11|10|20|6|8|13|0|0|3|0|7	9|11|6|8	34	0	0.87
FlagBirA-FBXO38	NP_056290.3	FAM98A	4|5|3|0|7|11|8|10|0|0|0|7|8|0|0|5	3|2|4|2	11	0	0.9
FlagBirA-FBXO38	NP_078787.2	HAUS3	9|9|8|8|14|14|16|17|0|8|7|0|0|2|0|3	7|6|7|4	24	0	0.9
FlagBirA-FBXO38	NP_001008697.1	TFIP11	6|6|8|7|17|9|18|8|9|14|18|0|0|42|36|43	18|15|17|16	66	0	0.89
FlagBirA-FBXO38	NP_001008938.1	CKAP5	89|77|83|69|98|90|91|83|63|56|55|37|44|79|71|112	59|63|72|58	252	0	0.9
FlagBirA-FBXO38	NP_006658.1	PGRMC1	11|5|5|7|11|9|14|10|6|7|5|7|7|9|7|7	4|11|4|5	24	0	0.85
FlagBirA-FBXO38	NP_006591.1	NUDC	31|27|39|27|49|39|54|53|33|25|19|87|79|83|82|107	43|45|44|46	178	0	0.9
FlagBirA-FBXO38	NP_006493.1	POLH	9|3|9|4|0|3|2|0|7|6|2|0|3|7|4|2	5|8|3|6	22	0	0.81
FlagBirA-FBXO38	NP_006657.1	RUVBL2	60|61|67|58|81|69|90|86|66|66|55|101|97|104|98|195	61|59|56|65	241	0	0.9
FlagBirA-FBXO38	NP_006550.1	KHDRBS1	24|28|26|28|15|18|7|15|16|14|24|28|25|9|7|11	21|19|25|23	88	0	0.88
FlagBirA-FBXO38	NP_006695.1	SUGT1	12|5|8|10|25|20|18|13|8|8|6|17|19|47|44|44	38|40|35|41	154	0	0.89
FlagBirA-FBXO38	NP_055950.1	NUP205	12|8|12|14|12|12|16|11|17|18|20|7|4|4|3|10	9|11|12|15	47	0	0.87
FlagBirA-FBXO38	NP_056340.2	IBTK	5|4|5|6|14|17|18|16|3|11|3|7|5|11|12|10	5|2|5|5	17	0	0.9
FlagBirA-FBXO38	NP_006796.1	HNRNPA0	17|19|18|10|18|18|13|17|13|23|27|24|17|17|16|22	13|13|14|12	52	0	0.9
FlagBirA-FBXO38	NP_006734.1	RBM3	0|0|0|0|0|0|5|4|2|2|0|0|0|0|0|0	5|0|4|3	12	0	0.71
FlagBirA-FBXO38	NP_006793.1	SF3A3	9|6|9|5|13|11|10|15|11|8|11|7|6|21|15|38	34|31|26|27	118	0	0.88
FlagBirA-FBXO38	NP_006810.1	STIP1	6|6|6|0|11|13|12|12|0|0|0|0|0|12|12|24	15|12|15|11	53	0	0.87
FlagBirA-FBXO38	NP_006775.1	WDR3	13|7|5|4|8|8|13|9|7|9|15|0|0|6|4|12	7|7|14|10	38	0	0.85
FlagBirA-FBXO38	NP_219485.1	HAUS8	9|8|11|6|6|10|8|11|4|0|0|0|0|3|0|10	16|9|16|8	49	0	0.78
FlagBirA-FBXO38	NP_001009999.1	KDM1A	8|9|10|12|7|11|13|7|7|6|10|2|3|9|5|13	18|20|21|20	79	0	0.78
FlagBirA-FBXO38	NP_008996.1	CDC37	12|16|12|16|19|20|11|22|0|0|0|3|0|23|21|17	15|18|18|21	72	0	0.88
FlagBirA-FBXO38	NP_008937.1	NUDT21	14|14|16|16|21|20|24|18|13|15|23|26|28|23|21|32	15|13|13|12	53	0	0.9
FlagBirA-FBXO38	NP_008869.1	SNRPD1	10|6|10|0|5|6|4|6|5|3|5|0|0|4|8|14	19|16|13|14	62	0	0.78
FlagBirA-FBXO38	NP_001202.4	BUB1B	15|11|12|7|16|19|21|23|9|8|4|10|6|18|17|25	18|25|17|21	81	0	0.87
FlagBirA-FBXO38	NP_001012321.1	RPSA	6|7|12|8|8|4|15|14|8|8|6|5|6|4|3|13	11|11|7|9	38	0	0.86
FlagBirA-FBXO38	NP_009123.1	SUPT16H	16|11|16|12|18|17|9|11|8|7|8|17|17|44|46|35	11|9|9|7	36	0	0.9
FlagBirA-FBXO38	NP_009144.1	PRAF2	3|0|0|0|0|0|0|0|0|3|0|0|0|5|0|0	7|5|0|4	16	0	0.62
FlagBirA-FBXO38	NP_009121.1	SEC23IP	11|14|9|10|9|7|9|5|3|4|0|3|5|16|18|25	2|0|0|0	2	0	0.9
FlagBirA-FBXO38	NP_009215.1	TWF2	3|5|0|0|4|5|6|2|0|0|0|0|0|0|0|0	3|3|0|0	6	0	0.78
FlagBirA-FBXO38	NP_009140.1	RPL35	2|3|5|4|0|14|11|12|3|6|0|13|9|0|0|4	10|11|12|12	45	0	0.85
FlagBirA-FBXO38	NP_009042.1	TFDP1	8|4|6|4|5|5|0|3|0|0|3|0|0|0|2|2	9|9|10|6	34	0	0.73
FlagBirA-FBXO38	NP_009210.1	U2AF2	21|13|17|21|26|29|26|23|22|20|16|25|29|8|7|29	20|23|20|18	81	0	0.88
FlagBirA-FBXO38	NP_009057.1	VCP	122|109|114|99|161|174|190|169|77|76|73|103|97|29|20|19	25|24|27|26	102	0	0.9
FlagBirA-FBXO38	NP_009118.1	WBP4	0|0|0|0|2|4|2|0|0|0|0|0|0|4|6|6	2|0|0|0	2	0	0.81
FlagBirA-FBXO38	NP_001007215.1	CACYBP	12|12|10|6|15|17|18|11|16|10|7|13|15|8|5|16	24|22|25|23	94	0	0.84
FlagBirA-FBXO38	NP_113584.3	HUWE1	10|6|7|9|6|8|8|10|8|9|5|0|0|0|0|0	14|8|9|5	36	0	0.78
FlagBirA-FBXO38	NP_004437.2	EPRS	44|39|37|33|71|61|65|67|32|36|43|46|43|18|18|40	18|24|22|19	83	0	0.9
FlagBirA-FBXO38	NP_001015048.1	BAG5	0|0|0|0|0|0|0|0|0|0|0|0|0|0|0|0	12|9|12|7	40	1	0
FlagBirA-FBXO38	NP_001112.2	ADD3	13|11|14|11|23|26|22|25|10|9|9|10|9|21|16|35	10|9|8|6	33	0	0.9
FlagBirA-FBXO38	NP_056169.1	NUP188	5|6|10|7|0|5|3|3|9|6|3|0|0|0|0|0	4|7|4|5	20	0	0.83
FlagBirA-FBXO38	NP_003123.2	SRM	4|0|5|9|6|7|9|9|11|13|4|0|0|11|8|8	4|2|3|4	13	0	0.9
FlagBirA-FBXO38	NP_005860.2	CWC27	0|0|0|0|2|5|2|4|0|0|0|0|0|5|0|14	11|9|11|12	43	0	0.78
FlagBirA-FBXO38	NP_001018077.1	SERBP1	36|44|35|38|41|40|41|35|27|31|26|100|88|85|81|110	23|21|25|28	97	0	0.9
FlagBirA-FBXO38	NP_115553.2	PHAX	5|6|4|0|7|8|5|4|0|2|0|7|4|23|14|32	9|10|10|9	38	0	0.89
FlagBirA-FBXO38	NP_031401.1	TARDBP	9|11|16|14|10|9|13|11|13|11|13|12|10|14|12|17	12|14|14|11	51	0	0.86
FlagBirA-FBXO38	NP_004993.1	NDUFA9	5|14|13|10|13|15|7|13|7|10|10|4|10|0|0|0	9|11|9|12	41	0	0.86
FlagBirA-FBXO38	NP_000875.2	IMPDH2	5|5|5|4|3|5|4|3|0|0|0|0|0|8|8|3	5|5|6|6	22	0	0.8
FlagBirA-FBXO38	NP_008860.4	SKIV2L	2|0|0|6|5|5|8|3|0|0|0|0|0|0|0|0	6|0|0|0	6	0	0.79
FlagBirA-FBXO38	NP_061903.2	DHX29	13|11|11|15|34|47|31|39|9|9|7|2|5|28|23|25	12|9|10|11	42	0	0.9
FlagBirA-FBXO38	NP_005073.2	TRIM25	13|17|16|10|31|27|25|30|15|9|16|29|28|13|21|41	10|10|14|9	43	0	0.9
FlagBirA-FBXO38	NP_001349.2	DHX15	39|37|38|29|45|41|46|47|43|34|60|54|54|60|54|75	45|52|44|38	179	0	0.9
FlagBirA-FBXO38	NP_036243.1	AHSA1	17|11|24|21|23|28|26|33|29|32|25|41|34|32|30|45	20|24|25|24	93	0	0.9
FlagBirA-FBXO38	NP_036457.1	MAPRE1	7|5|6|5|12|9|9|7|0|0|0|14|13|22|21|38	3|4|4|4	15	0	0.9
FlagBirA-FBXO38	NP_036357.1	NUBP2	5|3|0|5|5|6|7|3|3|0|0|0|0|0|0|0	7|5|3|4	19	0	0.76
FlagBirA-FBXO38	NP_036552.1	IFIT5	22|24|26|14|56|47|55|56|19|20|18|19|15|31|25|33	18|20|21|18	77	0	0.9
FlagBirA-FBXO38	NP_036377.1	SNW1	12|11|15|12|15|18|18|20|4|0|4|5|5|33|42|58	31|25|25|25	106	0	0.9
FlagBirA-FBXO38	NP_036614.1	ZNF281	0|3|0|3|7|6|5|5|0|0|0|0|0|9|5|13	22|23|25|22	92	0	0.61
FlagBirA-FBXO38	NP_001002019.1	PUS1	7|6|6|3|7|7|8|4|3|8|6|3|6|6|4|5	3|0|3|0	6	0	0.9
FlagBirA-FBXO38	NP_037417.1	GNL2	12|11|12|10|10|9|8|11|8|11|17|7|8|20|26|49	8|7|6|7	28	0	0.9
FlagBirA-FBXO38	NP_037386.1	TBK1	8|9|9|9|10|11|10|9|6|7|7|0|0|6|9|6	21|23|20|20	84	0	0.64
FlagBirA-FBXO38	NP_001389.2	ECH1	22|19|15|14|6|7|7|11|14|14|10|9|11|0|0|0	24|19|24|14	81	0	0.86
FlagBirA-FBXO38	NP_001020764.1	ARFIP1	0|2|4|3|7|12|8|7|0|2|0|0|3|12|9|13	4|4|4|3	15	0	0.9
FlagBirA-FBXO38	NP_006176.2	NUMA1	16|13|15|16|29|19|25|27|14|21|44|5|5|17|24|91	21|31|24|22	98	0	0.9
FlagBirA-FBXO38	NP_060542.4	HEATR1	4|4|7|5|6|10|7|3|0|0|4|0|0|13|6|24	8|8|6|5	27	0	0.88
FlagBirA-FBXO38	NP_056990.3	TRIM33	0|0|0|2|3|3|4|0|0|0|0|0|0|6|5|4	14|13|13|12	52	0.03	0.51
FlagBirA-FBXO38	NP_733468.2	CASC5	5|5|7|5|4|5|2|4|0|0|0|0|0|6|6|15	16|16|18|21	71	0	0.74
FlagBirA-FBXO38	NP_001027565.1	HNRNPH2	26|21|16|18|9|13|15|13|0|0|0|0|0|15|17|0	20|20|19|18	77	0	0.88
FlagBirA-FBXO38	NP_005906.2	MCM6	16|9|8|14|28|26|32|29|16|23|8|11|19|20|17|25	19|20|19|19	77	0	0.89
FlagBirA-FBXO38	NP_055140.1	CORO1C	24|33|26|25|57|64|62|59|42|44|48|48|48|43|41|45	31|26|32|27	116	0	0.9
FlagBirA-FBXO38	NP_055121.1	C22orf28	27|23|29|23|27|30|38|33|11|14|15|38|38|10|13|33	14|20|17|15	66	0	0.9
FlagBirA-FBXO38	NP_055288.1	DIMT1	2|2|5|2|5|4|6|7|0|5|0|5|0|0|0|5	3|0|3|3	9	0	0.9
FlagBirA-FBXO38	NP_055082.1	C11orf58	0|4|0|3|9|7|12|9|0|3|0|10|15|30|33|40	4|7|4|6	21	0	0.9
FlagBirA-FBXO38	NP_055278.1	LSM3	4|7|8|10|2|4|0|3|0|0|2|0|5|5|0|12	7|8|7|7	29	0	0.84
FlagBirA-FBXO38	NP_055157.1	MTCH2	8|10|10|8|0|0|0|3|5|4|8|0|0|3|0|0	4|5|3|0	12	0	0.85
FlagBirA-FBXO38	NP_055317.1	PRPF19	27|33|28|21|27|30|35|25|20|22|28|13|13|17|17|21	41|36|42|35	154	0	0.88
FlagBirA-FBXO38	NP_055706.1	PDAP1	16|14|12|11|16|19|19|21|10|12|9|32|27|45|42|55	15|13|17|13	58	0	0.9
FlagBirA-FBXO38	NP_055629.1	PSMD6	2|7|6|3|4|4|5|4|7|6|6|4|6|15|10|10	5|5|7|3	20	0	0.86
FlagBirA-FBXO38	NP_055555.1	EIF4A3	24|22|20|20|28|30|34|24|23|38|24|30|27|15|16|26	24|23|25|21	93	0	0.9
FlagBirA-FBXO38	NP_055448.1	CTR9	0|0|0|0|0|0|0|0|0|0|0|0|0|0|0|4	4|4|0|0	8	0.02	0.53
FlagBirA-FBXO38	NP_055521.1	SART3	22|21|23|14|19|22|17|25|17|14|18|20|13|34|26|48	29|26|22|21	98	0	0.89
FlagBirA-FBXO38	NP_055968.1	PHF3	14|14|10|9|3|5|4|0|0|0|6|0|0|5|8|18	9|11|18|14	52	0	0.85
FlagBirA-FBXO38	NP_055756.1	MORC2	0|0|0|0|0|0|0|0|0|0|0|0|0|5|0|9	3|2|0|4	9	0	0.81
FlagBirA-FBXO38	NP_006819.2	ASCC3	29|19|21|28|28|36|35|29|12|11|7|9|7|7|4|20	20|17|22|13	72	0	0.89
FlagBirA-FBXO38	NP_057488.1	TRMT112	2|4|2|0|7|4|5|5|0|0|0|0|0|6|6|0	3|0|0|0	3	0	0.81
FlagBirA-FBXO38	NP_056997.1	TXNDC12	2|0|0|0|2|0|6|5|4|0|9|0|4|0|0|0	4|5|4|3	16	0	0.81
FlagBirA-FBXO38	NP_057118.1	MRPS2	0|0|4|0|0|0|0|0|3|0|3|0|0|0|0|0	2|3|3|2	10	0	0.69
FlagBirA-FBXO38	NP_057226.1	HSD17B12	6|4|6|7|14|11|12|11|18|16|15|12|14|8|8|13	16|15|16|15	62	0	0.86
FlagBirA-FBXO38	NP_057018.1	NOP58	17|12|17|18|25|28|24|29|36|34|44|13|10|26|24|35	15|20|19|14	68	0	0.9
FlagBirA-FBXO38	NP_057123.1	C14orf166	17|13|16|8|30|28|34|30|21|16|16|19|21|20|16|20	25|16|23|14	78	0	0.89
FlagBirA-FBXO38	NP_057131.1	SF3B14	5|5|5|0|8|8|8|10|10|9|11|7|8|16|16|18	8|10|8|7	33	0	0.87
FlagBirA-FBXO38	NP_057141.1	COPZ1	0|6|0|7|4|0|2|0|0|0|0|5|4|8|6|8	6|6|5|6	23	0	0.8
FlagBirA-FBXO38	NP_057284.1	NAA38	0|2|3|0|5|6|7|6|0|0|0|0|3|5|0|9	7|7|11|7	32	0	0.76
FlagBirA-FBXO38	NP_057291.1	CPSF3	15|17|22|16|28|24|24|28|7|10|8|39|33|27|29|29	14|14|15|13	56	0	0.9
FlagBirA-FBXO38	NP_057231.1	PPME1	3|2|2|3|11|9|15|10|5|5|3|0|0|15|5|22	6|5|8|6	25	0	0.88
FlagBirA-FBXO38	NP_057308.1	SNX9	5|7|11|12|15|18|36|24|4|6|3|6|11|21|17|34	9|4|4|6	23	0	0.9
FlagBirA-FBXO38	NP_055205.2	SND1	71|59|62|58|73|64|84|71|43|44|52|69|74|69|64|91	47|48|51|54	200	0	0.9
FlagBirA-FBXO38	NP_005024.2	EXOSC9	0|2|3|0|7|6|4|5|8|5|5|0|0|4|3|11	6|3|6|6	21	0	0.83
FlagBirA-FBXO38	NP_061989.2	UBFD1	15|16|15|14|27|28|32|26|24|15|10|61|59|12|16|12	6|4|3|6	19	0	0.9
FlagBirA-FBXO38	NP_003964.3	RPL14	12|9|8|9|13|9|8|10|15|12|11|16|13|14|17|26	4|5|6|6	21	0	0.9
FlagBirA-FBXO38	NP_009166.2	XPOT	20|20|25|30|27|30|31|35|13|11|9|12|16|16|10|4	23|19|18|16	76	0	0.89
FlagBirA-FBXO38	NP_001028755.2	ACOT9	7|4|7|8|3|11|7|4|15|23|18|2|7|0|2|3	6|6|5|5	22	0	0.9
FlagBirA-FBXO38	NP_004593.2	STAU1	6|8|4|7|9|6|6|8|4|5|10|3|0|11|12|18	6|7|7|8	28	0	0.87
FlagBirA-FBXO38	NP_112601.3	CPVL	17|15|13|16|19|20|14|14|33|21|24|0|3|4|5|12	14|13|9|9	45	0	0.9
FlagBirA-FBXO38	NP_037374.1	C16orf80	7|3|4|2|10|8|11|6|8|4|5|0|3|12|9|11	4|10|8|5	27	0	0.84
FlagBirA-FBXO38	NP_659400.2	FAM91A1	6|6|5|7|10|10|11|4|4|3|0|2|0|13|12|3	3|4|5|7	19	0	0.86
FlagBirA-FBXO38	NP_056988.3	EIF5B	15|9|12|17|14|13|13|11|8|9|10|15|17|13|14|25	7|6|2|0	15	0	0.9
FlagBirA-FBXO38	NP_003423.1	ZNF131	0|0|0|0|4|2|2|0|0|2|0|0|0|0|0|0	3|3|4|4	14	0	0.62
FlagBirA-FBXO38	NP_001034554.1	SRSF5	0|2|0|0|0|0|0|0|0|0|3|0|0|2|4|0	2|3|3|0	8	0	0.69
FlagBirA-FBXO38	NP_659419.3	ZFC3H1	0|0|0|0|0|0|0|0|0|0|0|0|0|0|0|0	4|9|2|3	18	0.94	0.01
FlagBirA-FBXO38	NP_005379.3	PDCL	4|0|4|6|8|4|8|8|0|0|2|0|2|20|16|10	3|2|0|2	7	0	0.9
FlagBirA-FBXO38	NP_001026873.2	C3orf75	11|6|11|11|23|21|22|18|13|12|14|8|12|12|12|25	8|6|8|11	33	0	0.9
FlagBirA-FBXO38	NP_060504.1	WDR70	8|7|11|9|15|13|16|18|5|3|2|24|15|49|50|63	15|19|16|16	66	0	0.9
FlagBirA-FBXO38	NP_060708.1	AGK	9|7|8|8|11|6|8|10|3|10|10|0|0|0|0|0	3|3|3|0	9	0	0.9
FlagBirA-FBXO38	NP_060102.1	CDKN2AIP	0|0|0|2|2|4|3|4|0|0|0|0|0|5|7|8	2|0|2|0	4	0	0.9
FlagBirA-FBXO38	NP_060386.1	PIH1D1	8|9|12|11|16|18|14|16|13|6|4|8|10|19|18|21	23|32|22|23	100	0	0.83
FlagBirA-FBXO38	NP_060039.1	FAM48A	0|0|0|0|0|0|0|0|0|0|0|0|0|0|0|0	5|6|0|5	16	0.75	0.03
FlagBirA-FBXO38	NP_061156.1	CMAS	4|2|7|0|2|2|4|6|0|0|2|8|9|8|6|8	4|2|3|3	12	0	0.9
FlagBirA-FBXO38	NP_064709.2	CIAPIN1	3|4|0|0|9|8|9|10|2|2|0|19|18|11|18|18	4|0|3|3	10	0	0.9
FlagBirA-FBXO38	NP_003904.3	PRPF4B	0|0|2|0|0|0|0|0|0|3|4|0|0|0|0|0	8|0|7|0	15	0.01	0.56
FlagBirA-FBXO38	NP_006634.3	SDCCAG3	0|0|0|0|0|0|0|0|0|0|0|0|0|0|0|5	5|6|10|4	25	0.12	0.46
FlagBirA-FBXO38	NP_000099.2	DLD	10|6|15|8|14|11|7|9|13|11|0|0|6|0|0|0	3|2|3|0	8	0	0.9
FlagBirA-FBXO38	NP_061913.3	ELP4	16|17|5|10|27|30|31|29|11|12|10|5|0|13|9|18	13|14|20|14	61	0	0.89
FlagBirA-FBXO38	NP_004990.3	MYO6	8|9|9|9|12|9|11|13|7|6|11|13|14|19|14|26	3|4|3|7	17	0	0.9
FlagBirA-FBXO38	NP_055870.2	SWAP70	3|2|3|5|11|15|11|13|5|3|4|0|0|16|19|15	5|4|5|3	17	0	0.9
FlagBirA-FBXO38	NP_060244.2	CDKAL1	0|0|0|2|4|0|7|4|0|0|0|0|0|6|5|11	2|0|3|0	5	0	0.85
FlagBirA-FBXO38	NP_038203.2	IARS	62|48|43|45|58|56|61|54|58|43|44|36|34|15|10|27	24|29|25|22	100	0	0.9
FlagBirA-FBXO38	NP_149124.3	CNP	4|5|2|0|0|3|4|6|4|5|3|0|0|0|4|3	2|6|2|4	14	0	0.74
FlagBirA-FBXO38	NP_061910.1	EXOSC4	5|6|6|9|9|7|10|12|8|0|8|7|8|8|8|12	6|10|8|9	33	0	0.85
FlagBirA-FBXO38	NP_005325.2	HCFC1	65|52|61|59|97|106|103|114|57|61|70|34|37|56|49|88	67|76|77|66	286	0	0.9
FlagBirA-FBXO38	NP_064530.1	SH3GLB2	31|22|30|31|23|27|29|28|9|13|11|19|19|4|5|3	8|8|6|7	29	0	0.9
FlagBirA-FBXO38	NP_064628.1	TOMM22	12|24|38|32|32|29|28|28|28|28|15|23|15|14|13|20	11|12|12|12	47	0	0.9
FlagBirA-FBXO38	NP_065090.1	PCNP	4|3|3|4|5|7|6|6|2|0|0|15|13|20|14|32	8|7|7|6	28	0	0.9
FlagBirA-FBXO38	NP_065108.1	C12orf5	5|3|5|5|0|0|0|0|0|0|0|0|0|4|0|0	4|0|0|0	4	0	0.76
FlagBirA-FBXO38	NP_065134.1	NUP107	8|10|6|4|14|14|12|13|5|8|6|2|0|12|11|12	6|4|7|4	21	0	0.9
FlagBirA-FBXO38	NP_003751.2	EIF4G3	32|25|26|16|31|38|27|37|26|24|18|6|10|19|20|42	16|17|13|11	57	0	0.9
FlagBirA-FBXO38	NP_006272.2	STK3	0|3|0|3|8|11|10|7|0|0|0|0|0|3|3|9	3|0|3|3	9	0	0.9
FlagBirA-FBXO38	NP_066407.1	HIST1H2BD	112|113|89|108|64|61|69|68|62|72|100|92|17|98|91|90	110|106|102|107	425	0	0.9
FlagBirA-FBXO38	NP_066406.1	HIST1H2BB	109|110|86|104|63|59|68|68|62|71|97|88|18|93|87|84	108|103|101|105	417	0	0.9
FlagBirA-FBXO38	NP_001322.1	CTNND1	4|4|6|2|8|5|8|7|0|2|0|0|3|20|19|25	17|19|23|12	71	0	0.87
FlagBirA-FBXO38	NP_002511.1	NPM1	78|81|68|70|91|90|93|98|89|86|87|124|111|121|116|147	76|75|71|82	304	0	0.9
FlagBirA-FBXO38	NP_066565.1	NMT1	15|14|8|14|23|20|24|22|12|6|9|6|8|20|17|17	6|8|12|10	36	0	0.9
FlagBirA-FBXO38	NP_066953.1	PPIA	13|9|13|13|19|19|19|17|12|12|14|16|17|13|13|15	21|21|22|23	87	0	0.86
FlagBirA-FBXO38	NP_067058.1	EPS15L1	87|78|81|89|117|128|40|38|73|70|79|98|97|71|61|103	59|61|62|53	235	0	0.9
FlagBirA-FBXO38	NP_055627.2	CEP170	62|53|46|51|72|65|71|65|39|43|32|41|34|63|48|111	43|41|39|41	164	0	0.9
FlagBirA-FBXO38	NP_001035918.1	MST4	0|0|5|7|3|6|2|6|0|0|0|0|2|0|0|0	4|0|3|4	11	0	0.79
FlagBirA-FBXO38	NP_001027467.2	STK24	0|0|0|0|0|0|5|0|0|0|0|0|0|11|13|15	3|0|5|2	10	0	0.87
FlagBirA-FBXO38	NP_008878.3	SRP72	19|8|13|11|23|17|17|20|8|7|4|2|0|12|9|10	16|22|16|15	69	0	0.87
FlagBirA-FBXO38	NP_067038.1	RPRD1B	8|11|7|5|11|12|10|9|6|5|5|0|0|12|9|16	12|12|16|11	51	0	0.84
FlagBirA-FBXO38	NP_066952.1	PPA1	24|17|19|21|26|23|24|30|26|34|25|37|34|19|10|24	22|24|30|20	96	0	0.89
FlagBirA-FBXO38	NP_891553.2	KLC1	22|20|28|10|19|21|17|21|21|28|26|19|14|25|26|23	10|8|6|16	40	0	0.9
FlagBirA-FBXO38	NP_001036214.1	STAG2	0|5|0|5|6|7|11|4|9|2|4|0|0|8|8|12	6|0|8|6	20	0	0.85
FlagBirA-FBXO38	NP_001026855.2	TP53BP2	11|8|10|8|17|18|16|14|2|0|3|3|0|18|19|36	2|4|4|3	13	0	0.9
FlagBirA-FBXO38	NP_002618.1	PFKP	15|17|19|16|17|19|28|19|26|32|13|28|28|11|11|27	15|16|15|11	57	0	0.9
FlagBirA-FBXO38	NP_004228.1	TRIP13	7|9|8|5|12|13|13|11|10|13|5|5|7|6|4|8	6|5|8|9	28	0	0.86
FlagBirA-FBXO38	NP_008921.1	WASF2	6|4|3|0|10|12|9|11|0|4|5|0|0|6|8|6	6|5|5|0	16	0	0.86
FlagBirA-FBXO38	NP_037414.3	UHRF1	4|3|5|3|3|2|6|8|2|4|6|8|9|0|0|0	9|9|9|11	38	0	0.77
FlagBirA-FBXO38	NP_071413.1	GOLPH3	3|0|3|0|0|0|0|0|0|0|0|0|0|6|6|3	4|0|7|0	11	0	0.75
FlagBirA-FBXO38	NP_004680.2	MTA1	23|24|14|17|27|34|28|34|27|22|27|9|10|29|26|29	32|36|30|31	129	0	0.88
FlagBirA-FBXO38	NP_001447.2	FLNA	1200|1118|1058|957|1862|1895|1967|1984|1157|1242|1424|1944|1911|780|756|1294	609|674|663|670	2616	0	0.9
FlagBirA-FBXO38	NP_001448.2	FLNB	144|131|159|131|192|200|220|205|139|190|218|167|142|63|72|87	64|95|64|82	305	0	0.9
FlagBirA-FBXO38	NP_036442.3	KIF4A	0|5|4|2|8|10|10|8|5|5|5|2|0|17|17|51	20|15|14|16	65	0	0.89
FlagBirA-FBXO38	NP_057342.2	YTHDF2	6|6|6|8|6|9|8|6|5|5|4|14|12|11|8|8	5|7|7|5	24	0	0.9
FlagBirA-FBXO38	NP_057103.2	LUC7L2	6|3|5|6|6|6|6|5|3|7|6|11|8|2|3|4	5|4|5|4	18	0	0.9
FlagBirA-FBXO38	NP_004491.2	HNRNPC	25|23|23|18|30|26|28|28|30|34|38|40|33|15|8|38	13|24|18|25	80	0	0.9
FlagBirA-FBXO38	NP_536350.2	GNAS	0|4|5|4|9|11|11|10|13|12|15|6|11|4|6|8	5|6|7|4	22	0	0.9
FlagBirA-FBXO38	NP_116165.1	JMJD1C	10|10|22|20|15|13|16|11|8|10|12|6|6|10|9|30	47|57|55|51	210	0	0.75
FlagBirA-FBXO38	NP_001646.2	ARCN1	13|13|15|12|20|20|13|20|10|13|8|20|21|22|21|46	13|11|10|13	47	0	0.9
FlagBirA-FBXO38	NP_000523.2	PCCB	697|684|497|471|351|360|414|383|869|936|858|512|504|67|65|116	348|345|384|361	1438	0	0.9
FlagBirA-FBXO38	NP_004915.2	ACTN4	24|17|24|22|53|47|46|54|27|27|24|32|40|41|40|31	13|11|15|9	48	0	0.9
FlagBirA-FBXO38	NP_000537.3	TP53	8|7|8|5|5|4|11|8|13|8|12|24|19|0|0|5	5|4|3|2	14	0	0.9
FlagBirA-FBXO38	NP_002464.1	MYH9	27|26|27|19|61|55|57|60|6|6|8|22|20|37|29|53	8|11|5|3	27	0	0.9
FlagBirA-FBXO38	NP_073716.1	SNRPN	16|18|18|16|13|11|12|10|11|12|13|8|4|15|11|16	6|9|6|9	30	0	0.9
FlagBirA-FBXO38	NP_002261.3	TNPO1	0|6|2|6|3|4|4|6|5|2|4|0|0|8|8|3	4|2|3|0	9	0	0.83
FlagBirA-FBXO38	NP_008835.5	PRKDC	154|146|141|115|133|167|170|146|201|202|183|150|144|38|36|100	127|122|123|118	490	0	0.9
FlagBirA-FBXO38	NP_112420.1	HNRNPA1	31|27|28|32|30|35|41|35|45|47|55|56|52|57|52|69	37|39|38|38	152	0	0.9
FlagBirA-FBXO38	NP_112533.1	HNRNPA2B1	40|35|48|42|43|33|55|43|37|44|60|91|90|76|66|103	32|36|32|32	132	0	0.9
FlagBirA-FBXO38	NP_002129.2	HNRNPD	20|23|18|12|26|20|24|29|20|22|26|32|35|19|21|25	16|21|17|15	69	0	0.9
FlagBirA-FBXO38	NP_005959.2	HNRNPM	61|64|64|63|65|80|73|66|59|59|59|101|90|53|53|89	66|67|67|59	259	0	0.9
FlagBirA-FBXO38	NP_114366.1	PCBP2	34|34|28|31|31|37|29|28|26|16|17|30|32|26|23|27	31|26|31|22	110	0	0.89
FlagBirA-FBXO38	NP_006187.2	PCBP1	16|19|15|10|28|28|31|34|17|15|15|19|19|32|27|44	17|22|22|14	75	0	0.9
FlagBirA-FBXO38	NP_006304.1	USP15	43|46|47|49|70|77|67|69|24|34|32|49|49|84|77|80	24|25|21|21	91	0	0.9
FlagBirA-FBXO38	NP_056050.1	CSTF2T	7|3|6|3|0|0|9|10|3|3|3|4|6|9|12|22	3|5|8|7	23	0	0.88
FlagBirA-FBXO38	NP_114368.1	PTBP1	100|97|116|89|69|93|101|93|48|47|55|85|90|18|9|40	93|94|110|105	402	0	0.9
FlagBirA-FBXO38	NP_116294.1	RBM17	2|5|4|5|17|15|14|23|11|9|12|14|7|25|18|45	22|23|18|21	84	0	0.89
FlagBirA-FBXO38	NP_001034679.2	USP9X	6|4|6|5|5|4|7|3|4|5|3|6|5|6|5|12	3|2|2|0	7	0	0.9
FlagBirA-FBXO38	NP_078873.2	MAP7D3	8|9|5|3|13|9|13|10|0|0|0|4|4|14|14|32	23|25|24|19	91	0	0.87
FlagBirA-FBXO38	NP_006717.2	LRBA	47|37|49|41|70|69|71|69|42|34|30|20|22|20|14|48	20|15|16|16	67	0	0.9
FlagBirA-FBXO38	NP_001896.2	CTPS	41|42|44|34|84|80|71|85|37|40|46|53|51|81|72|67	30|37|43|31	141	0	0.9
FlagBirA-FBXO38	NP_001658.2	ARL2	4|4|5|5|8|14|14|16|5|4|2|0|0|11|7|0	9|10|12|13	44	0	0.86
FlagBirA-FBXO38	NP_057475.2	NOP16	4|5|0|0|6|0|0|7|0|0|5|0|0|3|0|4	5|3|0|3	11	0	0.79
FlagBirA-FBXO38	NP_006258.3	RANBP2	93|103|110|93|150|145|166|148|114|131|157|157|169|85|80|253	71|73|77|64	285	0	0.9
FlagBirA-FBXO38	NP_653210.2	CCDC43	10|8|11|12|10|13|18|17|10|12|6|18|18|19|16|24	8|9|7|9	33	0	0.9
FlagBirA-FBXO38	NP_938074.2	PRMT1	9|11|11|10|26|15|16|17|5|6|5|27|29|12|12|17	5|11|9|8	33	0	0.9
FlagBirA-FBXO38	NP_149130.1	CALD1	13|9|16|9|24|21|23|21|6|8|7|27|23|31|28|60	10|9|12|13	44	0	0.9
FlagBirA-FBXO38	NP_001093131.1	EIF3CL	7|7|9|11|18|17|13|16|9|9|8|20|17|0|0|0	7|6|6|4	23	0	0.9
FlagBirA-FBXO38	NP_001017963.2	HSP90AA1	70|62|58|66|54|55|55|56|65|73|58|111|114|50|51|62	111|111|108|115	445	0	0.9
FlagBirA-FBXO38	NP_005900.2	MAP1B	126|110|124|111|131|139|146|137|101|110|106|95|91|49|48|123	31|31|31|37	130	0	0.9
FlagBirA-FBXO38	NP_060702.1	FAM21A	5|12|0|21|11|9|8|28|2|5|6|6|2|7|0|21	4|9|0|5	18	0	0.89
FlagBirA-FBXO38	NP_002939.2	RPL15	27|21|24|19|16|13|15|16|26|29|27|38|38|18|20|26	12|12|15|12	51	0	0.9
FlagBirA-FBXO38	NP_150254.1	RPL13	11|13|11|10|12|7|10|9|11|12|12|33|33|15|13|16	15|15|14|18	62	0	0.89
FlagBirA-FBXO38	NP_006353.2	NXF1	4|7|5|4|14|10|14|9|9|18|4|3|5|8|8|13	7|5|7|8	27	0	0.9
FlagBirA-FBXO38	NP_001143.2	SLC25A5	37|27|36|34|41|40|42|31|49|52|44|46|50|39|35|59	29|24|27|26	106	0	0.9
FlagBirA-FBXO38	NP_001142.2	SLC25A4	3|2|5|3|0|2|0|0|6|0|5|0|0|0|0|0	7|10|9|7	33	0	0.64
FlagBirA-FBXO38	NP_001627.2	SLC25A6	12|15|17|15|14|18|16|16|20|21|19|10|11|18|16|31	7|9|7|0	23	0	0.9
FlagBirA-FBXO38	NP_001096137.1	PSMA4	0|0|3|0|0|0|0|3|4|0|0|0|2|7|5|9	3|0|0|0	3	0	0.84
FlagBirA-FBXO38	NP_001096616.1	GIGYF2	32|31|33|50|36|41|34|30|30|25|17|17|12|28|26|22	52|49|54|43	198	0	0.89
FlagBirA-FBXO38	NP_000996.2	RPS3	77|64|70|53|71|66|56|62|81|80|69|150|142|101|87|119	55|59|63|65	242	0	0.9
FlagBirA-FBXO38	NP_005069.2	TLE3	2|0|0|0|2|2|4|3|2|3|0|2|2|3|2|8	4|4|3|3	14	0	0.78
FlagBirA-FBXO38	NP_002808.3	PSMD13	8|6|6|9|6|8|6|5|0|0|2|0|0|0|2|3	4|5|5|3	17	0	0.82
FlagBirA-FBXO38	NP_001099001.1	FAM135A	0|8|6|0|10|11|10|8|0|0|0|0|0|9|7|11	2|0|0|0	2	0	0.9
FlagBirA-FBXO38	NP_001099009.1	ZBTB10	0|0|0|0|0|0|0|0|0|0|0|0|0|0|0|0	3|2|2|3	10	0.89	0.01
FlagBirA-FBXO38	NP_291024.1	MYL12B	7|9|13|7|9|11|4|5|8|7|6|11|12|3|5|10	2|3|3|3	11	0	0.9
FlagBirA-FBXO38	NP_006301.3	NPEPPS	9|9|13|14|13|15|14|15|14|26|5|10|11|6|4|7	10|14|13|11	48	0	0.88
FlagBirA-FBXO38	NP_001104547.1	EZR	3|9|7|8|17|12|16|16|12|9|11|19|19|19|14|21	8|8|20|9	45	0	0.87
FlagBirA-FBXO38	NP_001247421.1	RDX	11|9|6|0|27|26|0|31|0|0|0|0|0|23|19|21	2|3|0|3	8	0	0.9
FlagBirA-FBXO38	NP_001106177.1	SCIN	22|12|20|15|52|46|54|52|4|5|3|64|63|68|67|87	16|15|11|10	52	0	0.9
FlagBirA-FBXO38	NP_055803.2	LIMCH1	5|9|4|5|2|4|2|7|0|3|0|0|0|4|3|19	3|3|4|0	10	0	0.9
FlagBirA-FBXO38	NP_277021.1	CDK11B	0|0|0|0|0|0|0|0|0|0|0|0|0|23|18|35	16|0|0|12	28	0	0.89
FlagBirA-FBXO38	NP_001106207.1	FAM208A	10|8|8|9|14|16|15|7|9|9|12|0|0|4|3|13	40|45|44|42	171	0.69	0.09
FlagBirA-FBXO38	NP_005689.2	SCAMP3	3|0|2|0|3|2|3|3|0|0|0|0|2|3|4|12	3|0|2|0	5	0	0.84
FlagBirA-FBXO38	NP_001106965.1	SEPT9	21|21|23|22|29|31|21|38|17|10|15|22|22|26|24|29	20|16|20|17	73	0	0.9
FlagBirA-FBXO38	NP_060058.1	WDR5	0|0|0|0|3|2|5|6|3|3|3|0|0|0|0|0	6|5|5|6	22	0	0.73
FlagBirA-FBXO38	NP_001107018.1	LIMA1	12|15|10|7|21|33|29|29|6|8|6|13|13|30|27|38	7|7|11|9	34	0	0.9
FlagBirA-FBXO38	NP_001106985.1	ARHGEF7	0|0|0|2|4|0|0|0|0|0|0|0|0|0|0|0	2|0|0|0	2	0	0.7
FlagBirA-FBXO38	NP_001107579.1	PDLIM3	3|2|3|2|3|7|10|8|5|4|0|9|10|13|11|17	6|5|5|5	21	0	0.9
FlagBirA-FBXO38	NP_005337.2	HSPA1B	210|212|206|228|268|269|286|292|193|216|187|224|209|198|205|241	305|310|316|288	1219	0	0.9
FlagBirA-FBXO38	NP_006588.1	HSPA8	130|107|127|105|176|140|147|152|129|118|124|178|179|160|158|141	181|176|173|170	700	0	0.9
FlagBirA-FBXO38	NP_068814.2	HSPA2	0|0|0|0|0|0|0|0|0|0|0|0|0|0|0|0	6|3|5|4	18	0.99	0
FlagBirA-FBXO38	NP_002146.2	HSPA6	0|0|0|0|0|19|16|20|0|0|0|0|0|0|0|0	19|0|0|0	19	0	0.87
FlagBirA-FBXO38	NP_005518.3	HSPA1L	0|0|0|0|169|170|177|0|97|104|85|0|0|0|0|0	151|0|0|0	151	0	0.9
FlagBirA-FBXO38	NP_444252.1	PFN2	10|6|6|5|6|5|7|7|12|13|10|20|16|3|4|0	11|14|12|8	45	0	0.87
FlagBirA-FBXO38	NP_597680.2	ASNS	7|9|12|13|24|30|38|33|18|21|18|28|24|29|24|42	7|4|5|4	20	0	0.9
FlagBirA-FBXO38	NP_001074324.1	PXN	4|0|10|2|9|9|9|8|0|0|0|0|5|9|5|7	5|10|5|0	20	0	0.81
FlagBirA-FBXO38	NP_490647.1	DNAJB6	0|0|5|4|3|3|2|4|0|0|0|4|0|3|2|5	5|6|3|7	21	0	0.69
FlagBirA-FBXO38	NP_004860.2	VPS4B	0|0|3|0|4|8|4|5|0|0|0|0|0|6|4|0	2|0|2|0	4	0	0.9
FlagBirA-FBXO38	NP_001231.2	CCNT1	9|11|5|5|11|7|11|10|9|7|9|6|5|9|11|20	7|12|9|11	39	0	0.86
FlagBirA-FBXO38	NP_066299.2	MYL6	9|6|2|3|5|5|9|5|0|3|0|7|7|3|5|0	2|3|0|3	8	0	0.9
FlagBirA-FBXO38	NP_006000.2	TUBA1A	0|0|0|0|0|0|0|0|33|36|12|0|0|6|0|0	10|10|9|6	35	0	0.89
FlagBirA-FBXO38	NP_006073.2	TUBA1B	119|12|20|17|86|73|71|83|0|0|59|340|26|56|331|381	32|25|38|28	123	0	0.9
FlagBirA-FBXO38	NP_001116827.1	PPP6C	4|4|3|5|9|12|12|13|6|6|7|7|8|7|0|12	6|7|5|5	23	0	0.9
FlagBirA-FBXO38	NP_004386.2	DBN1	16|17|12|15|15|12|16|15|13|9|17|19|24|18|17|46	4|5|3|5	17	0	0.9
FlagBirA-FBXO38	NP_078994.3	C9orf86	14|8|11|12|18|17|22|19|4|6|8|5|5|15|14|38	5|5|4|3	17	0	0.9
FlagBirA-FBXO38	NP_001120662.1	CSK	0|0|4|2|4|8|7|6|0|4|0|0|0|2|2|9	4|2|4|5	15	0	0.83
FlagBirA-FBXO38	NP_001120683.1	KIAA1598	14|12|15|14|21|23|20|17|9|9|9|19|16|22|20|40	5|8|7|6	26	0	0.9
FlagBirA-FBXO38	NP_057494.3	CHMP5	11|16|15|14|17|14|22|19|4|0|0|9|0|39|32|50	15|14|15|12	56	0	0.9
FlagBirA-FBXO38	NP_003288.2	NR2C1	0|0|0|0|0|2|0|0|0|0|0|0|0|6|8|7	21|26|21|24	92	0.73	0.06
FlagBirA-FBXO38	NP_001121689.1	PSIP1	17|5|11|10|7|11|13|12|25|18|20|7|6|17|17|34	8|11|10|12	41	0	0.9
FlagBirA-FBXO38	NP_116020.1	HDGFRP2	2|3|0|4|5|5|3|6|4|3|0|6|5|14|9|29	5|4|6|7	22	0	0.89
FlagBirA-FBXO38	NP_055842.2	PDXDC1	0|3|4|3|10|8|5|6|0|2|0|2|0|9|12|6	8|9|10|7	34	0	0.83
FlagBirA-FBXO38	NP_001122316.1	SMARCA4	6|5|6|7|5|7|3|6|11|7|8|0|0|5|6|14	8|8|9|7	32	0	0.85
FlagBirA-FBXO38	NP_001122390.1	MARK3	0|0|0|0|0|0|0|2|0|0|0|0|0|0|5|0	3|0|0|0	3	0	0.7
FlagBirA-FBXO38	NP_056175.3	SKIV2L2	35|34|38|33|46|61|46|50|80|64|64|16|17|17|20|18	64|61|73|62	260	0	0.9
FlagBirA-FBXO38	NP_002085.2	GSPT1	8|7|6|7|11|15|12|13|3|0|0|7|16|13|11|13	5|6|4|5	20	0	0.9
FlagBirA-FBXO38	NP_001123527.1	EEF1D	12|8|13|12|12|9|7|10|9|4|5|13|5|0|10|3	5|7|4|6	22	0	0.9
FlagBirA-FBXO38	NP_001123999.1	SPAG9	17|13|24|21|43|42|39|48|22|19|16|16|19|18|12|36	5|5|7|7	24	0	0.9
FlagBirA-FBXO38	NP_001124482.1	SATB1	0|2|0|0|0|0|0|0|0|0|0|0|0|0|0|0	4|0|2|2	8	0.09	0.46
FlagBirA-FBXO38	NP_001127703.1	NT5DC2	6|7|8|7|0|0|0|0|10|6|10|0|0|0|0|0	5|7|4|3	19	0	0.84
FlagBirA-FBXO38	NP_490597.1	BRD4	19|19|15|14|19|28|22|27|31|31|40|8|6|14|10|21	24|19|26|25	94	0	0.89
FlagBirA-FBXO38	NP_001127894.1	CDV3	8|7|8|10|10|13|18|14|4|4|2|26|29|17|10|27	5|3|2|5	15	0	0.9
FlagBirA-FBXO38	NP_005403.2	SHMT2	14|15|13|9|4|8|10|5|19|13|25|11|13|6|10|7	8|4|6|5	23	0	0.9
FlagBirA-FBXO38	NP_057406.2	RAB14	9|7|15|12|8|10|8|3|12|15|16|7|7|6|8|11	10|10|8|9	37	0	0.87
FlagBirA-FBXO38	NP_112243.1	RAB1B	15|12|12|22|13|13|14|10|12|0|8|22|26|2|16|9	12|14|13|27	66	0	0.87
FlagBirA-FBXO38	NP_002861.1	RAB13	2|0|3|5|0|2|3|3|0|0|3|0|0|7|6|9	3|2|2|3	10	0	0.84
FlagBirA-FBXO38	NP_114140.4	RAB34	2|0|0|0|4|4|0|0|6|2|5|0|0|0|2|3	3|3|2|0	8	0	0.78
FlagBirA-FBXO38	NP_004152.1	RAB1A	3|3|4|0|4|4|6|5|0|9|0|0|0|4|0|3	4|0|0|0	4	0	0.82
FlagBirA-FBXO38	NP_061885.2	PLEKHA5	0|4|3|0|5|7|6|7|3|3|3|0|0|8|8|2	3|4|3|2	12	0	0.83
FlagBirA-FBXO38	NP_612423.1	CCDC101	0|0|0|0|0|3|3|0|3|5|0|0|0|0|0|5	8|6|7|9	30	0	0.63
FlagBirA-FBXO38	NP_003787.2	URI1	0|3|0|0|5|5|3|4|0|0|0|0|0|7|7|11	9|8|9|7	33	0	0.8
FlagBirA-FBXO38	NP_057059.2	TAF9B	0|0|0|0|5|4|4|3|8|7|7|3|0|18|15|25	5|7|6|6	24	0	0.89
FlagBirA-FBXO38	NP_079478.1	EFHD1	0|0|0|8|3|6|8|6|5|6|2|4|17|8|12|17	3|0|0|6	9	0	0.9
FlagBirA-FBXO38	NP_036272.2	SLC25A10	0|0|5|5|7|7|8|8|3|4|9|0|0|0|0|0	10|11|9|12	42	0	0.76
FlagBirA-FBXO38	NP_057227.2	NSFL1C	70|57|61|61|60|70|69|67|42|51|37|192|185|17|14|24	26|24|22|23	95	0	0.9
FlagBirA-FBXO38	NP_001128471.1	FERMT2	4|6|3|4|14|16|12|17|0|3|0|0|0|17|20|8	7|7|8|6	28	0	0.88
FlagBirA-FBXO38	NP_065875.3	ARHGAP21	0|4|3|2|5|8|4|0|0|0|0|0|0|0|0|6	10|10|5|7	32	0	0.73
FlagBirA-FBXO38	NP_000480.2	ATRX	0|0|0|0|3|4|4|3|0|3|0|0|0|4|6|23	2|3|0|0	5	0	0.9
FlagBirA-FBXO38	NP_613075.1	H2AFY	18|14|18|16|21|19|18|21|30|21|40|24|21|6|7|13	22|21|14|14	71	0	0.89
FlagBirA-FBXO38	NP_005222.2	CTTN	56|39|59|58|67|60|68|70|55|59|50|108|105|108|103|140	34|34|36|39	143	0	0.9
FlagBirA-FBXO38	NP_619541.1	H2AFV	0|0|0|0|0|0|0|0|0|0|0|0|0|5|5|0	5|0|0|0	5	0	0.74
FlagBirA-FBXO38	NP_001128512.1	DCTN1	18|20|20|14|21|27|25|30|10|7|12|9|15|23|20|29	6|5|8|4	23	0	0.9
FlagBirA-FBXO38	NP_068750.2	DHX35	0|2|2|2|6|5|5|4|3|0|2|0|0|4|2|10	9|9|11|6	35	0	0.76
FlagBirA-FBXO38	NP_001128647.1	NEDD1	4|3|0|2|9|10|8|8|0|0|0|4|5|16|14|10	4|2|2|3	11	0	0.9
FlagBirA-FBXO38	NP_001128715.1	TCOF1	10|13|10|11|8|8|5|6|4|7|18|30|28|51|41|94	13|15|18|19	65	0	0.9
FlagBirA-FBXO38	NP_112598.2	EPPK1	10|12|15|11|18|13|16|13|11|17|9|9|11|0|0|4	16|10|13|10	49	0	0.86
FlagBirA-FBXO38	NP_001129123.1	EIF2AK2	6|5|5|4|6|5|3|4|10|6|8|3|0|4|0|0	5|5|5|2	17	0	0.83
FlagBirA-FBXO38	NP_001129497.1	PLS3	7|9|11|11|36|38|42|31|5|8|8|32|38|28|22|39	7|8|14|12	41	0	0.9
FlagBirA-FBXO38	NP_002661.2	PLS1	5|5|5|4|4|8|9|10|0|0|0|4|0|6|10|12	9|0|10|8	27	0	0.83
FlagBirA-FBXO38	NP_001129477.1	GART	50|38|55|37|106|79|93|79|67|67|43|61|57|19|19|33	45|45|55|45	190	0	0.9
FlagBirA-FBXO38	NP_001129673.1	ISOC2	7|8|4|5|0|7|8|6|5|8|6|0|0|0|0|0	5|7|7|5	24	0	0.8
FlagBirA-FBXO38	NP_002743.3	MAPK9	0|0|0|0|4|3|5|10|0|2|0|0|0|3|3|4	3|4|4|5	16	0	0.81
FlagBirA-FBXO38	NP_060090.2	ILF3	34|17|34|27|22|28|29|25|23|29|25|51|53|15|13|28	20|18|26|21	85	0	0.9
FlagBirA-FBXO38	NP_742112.1	CAMK2D	0|2|3|6|0|3|0|0|3|3|4|0|0|0|0|5	4|0|3|0	7	0	0.77
FlagBirA-FBXO38	NP_057404.2	NUP98	5|5|5|3|3|7|8|10|4|13|14|0|0|12|13|24	4|6|3|5	18	0	0.9
FlagBirA-FBXO38	NP_006697.2	TCERG1	8|13|11|7|21|20|15|19|7|17|10|12|8|33|34|69	12|11|14|14	51	0	0.9
FlagBirA-FBXO38	NP_006459.3	POLR3C	0|0|0|0|0|0|0|0|0|0|0|0|0|9|6|5	5|0|3|0	8	0	0.81
FlagBirA-FBXO38	NP_003553.2	SLC25A11	19|20|20|19|24|22|26|21|37|32|43|19|17|10|7|14	15|13|17|12	57	0	0.9
FlagBirA-FBXO38	NP_000692.2	ATP1A1	18|13|8|7|16|11|10|11|13|10|8|11|10|11|11|24	10|6|14|8	38	0	0.88
FlagBirA-FBXO38	NP_005644.2	TFCP2	3|3|3|0|11|14|13|9|0|8|4|3|0|10|10|5	7|6|4|6	23	0	0.87
FlagBirA-FBXO38	NP_006640.2	UTP14A	0|0|2|0|4|4|5|7|2|4|5|0|0|12|4|20	8|4|6|6	24	0	0.87
FlagBirA-FBXO38	NP_002853.2	PYGB	3|0|0|2|3|4|6|3|7|10|8|5|4|4|9|0	3|4|3|4	14	0	0.9
FlagBirA-FBXO38	NP_001157412.1	PYGL	8|6|9|9|3|9|8|10|9|12|11|3|0|9|11|4	5|0|4|0	9	0	0.9
FlagBirA-FBXO38	NP_055040.2	PPP2R1A	31|32|22|28|36|42|36|37|21|11|6|0|0|13|14|9	39|43|40|40	162	0	0.89
FlagBirA-FBXO38	NP_055944.2	SEPT6	11|9|7|10|12|9|0|9|0|7|8|18|19|9|13|15	4|0|0|0	4	0	0.9
FlagBirA-FBXO38	NP_001011553.2	SEPT7	11|14|20|12|19|19|24|24|8|16|12|20|20|20|16|40	7|8|11|6	32	0	0.9
FlagBirA-FBXO38	NP_060713.1	SEPT11	12|9|9|11|19|18|20|17|8|0|6|22|25|13|19|30	3|6|4|3	16	0	0.9
FlagBirA-FBXO38	NP_114431.2	FAM172A	0|0|0|0|0|0|0|0|0|0|0|0|0|0|0|0	153|151|158|156	618	1	0
FlagBirA-FBXO38	NP_001136120.1	SAR1A	5|2|3|0|7|6|7|6|6|6|0|4|5|4|0|5	5|5|5|0	15	0	0.79
FlagBirA-FBXO38	NP_001136402.1	API5	5|0|4|4|7|4|7|5|3|6|2|0|0|21|17|12	5|4|4|0	13	0	0.9
FlagBirA-FBXO38	NP_001137160.1	DIS3L	0|0|5|3|6|8|4|10|0|4|2|0|0|0|0|7	6|4|7|3	20	0	0.82
FlagBirA-FBXO38	NP_001137232.1	EIF5A	15|8|12|9|13|22|15|27|15|8|6|10|0|33|30|30	11|14|17|13	55	0	0.89
FlagBirA-FBXO38	NP_037506.2	PDCD6IP	26|30|28|27|20|13|18|20|19|18|11|20|21|17|13|24	10|12|9|8	39	0	0.9
FlagBirA-FBXO38	NP_663722.1	APBB1	0|2|3|0|6|4|6|8|0|0|0|4|4|12|10|16	3|0|4|0	7	0	0.9
FlagBirA-FBXO38	NP_057715.2	GCFC1	10|6|7|5|7|7|5|5|5|7|15|0|0|9|6|17	9|10|9|7	35	0	0.87
FlagBirA-FBXO38	NP_001138303.1	PHB2	54|50|43|52|58|60|57|69|79|63|66|69|57|47|35|45	45|47|45|45	182	0	0.9
FlagBirA-FBXO38	NP_665811.1	AIFM1	0|0|0|0|0|6|8|5|11|0|0|18|17|0|0|0	3|3|4|0	10	0	0.9
FlagBirA-FBXO38	NP_002615.2	PFDN5	8|11|5|4|9|15|17|17|0|5|2|4|2|15|13|9	12|13|15|18	58	0	0.86
FlagBirA-FBXO38	NP_006280.3	TLN1	94|101|99|95|172|164|156|152|83|92|67|67|72|74|74|142	79|80|71|65	295	0	0.9
FlagBirA-FBXO38	NP_001138678.1	KIAA1671	0|0|0|0|2|2|3|2|0|0|0|0|0|0|0|6	2|0|0|0	2	0	0.77
FlagBirA-FBXO38	NP_060839.2	DEPDC1B	11|6|7|6|14|11|14|13|12|12|11|0|0|22|23|20	6|6|5|3	20	0	0.9
FlagBirA-FBXO38	NP_006004.2	RPL10	0|0|6|5|9|7|7|6|14|13|13|17|14|8|5|11	8|10|10|10	38	0	0.87
FlagBirA-FBXO38	NP_001138750.1	NECAP2	0|0|6|0|2|0|6|0|0|0|0|0|0|0|0|6	3|3|2|3	11	0	0.79
FlagBirA-FBXO38	NP_001138880.1	NONO	82|72|83|44|105|101|100|102|70|86|87|136|137|132|143|177	82|85|98|92	357	0	0.9
FlagBirA-FBXO38	NP_001138926.1	STMN1	14|14|16|15|31|31|28|33|24|18|14|42|45|48|45|91	13|13|13|17	56	0	0.9
FlagBirA-FBXO38	NP_006302.2	NCOR1	2|0|4|4|0|0|0|0|0|0|0|0|0|2|3|13	11|15|11|9	46	0	0.72
FlagBirA-FBXO38	NP_078880.2	RPAP3	25|16|26|23|52|45|54|44|14|21|13|25|21|45|46|50	55|60|58|55	228	0	0.89
FlagBirA-FBXO38	NP_001139588.1	DIP2A	3|2|4|0|13|11|8|11|0|3|0|5|5|7|7|8	4|5|4|3	16	0	0.9
FlagBirA-FBXO38	NP_001139686.1	TBC1D15	26|26|29|24|40|39|38|31|22|16|17|24|20|35|30|28	18|21|14|13	66	0	0.9
FlagBirA-FBXO38	NP_055565.3	DLGAP5	10|8|14|6|10|13|12|12|8|11|9|6|4|27|19|60	9|9|10|8	36	0	0.9
FlagBirA-FBXO38	NP_005380.2	PCMT1	14|8|13|9|15|19|20|15|14|11|12|14|12|12|11|14	8|9|9|8	34	0	0.9
FlagBirA-FBXO38	NP_006363.4	SYNCRIP	55|50|57|51|53|47|55|56|40|40|37|62|61|44|42|42	47|47|43|50	187	0	0.9
FlagBirA-FBXO38	NP_001153218.1	ABR	9|12|5|6|14|19|11|6|4|3|3|5|5|10|10|5	9|8|7|5	29	0	0.87
FlagBirA-FBXO38	NP_690866.1	TIPRL	40|49|50|42|79|81|77|79|34|44|40|57|54|64|52|67	47|46|46|44	183	0	0.9
FlagBirA-FBXO38	NP_683758.1	SNX1	18|14|19|17|25|30|22|38|15|13|11|31|24|41|42|46	14|14|14|13	55	0	0.9
FlagBirA-FBXO38	NP_003644.2	COPS3	8|8|5|6|0|0|6|0|6|5|5|0|0|9|8|7	8|10|0|7	25	0	0.78
FlagBirA-FBXO38	NP_006614.2	PHGDH	32|31|36|29|24|29|25|31|27|23|24|27|28|11|12|17	30|26|24|22	102	0	0.89
FlagBirA-FBXO38	NP_073591.2	SFXN1	18|15|21|24|29|33|27|18|26|24|18|7|11|14|12|25	15|12|16|12	55	0	0.9
FlagBirA-FBXO38	NP_001153682.1	SLC25A13	18|24|21|24|33|32|25|30|20|31|21|15|13|9|12|11	23|27|26|23	99	0	0.89
FlagBirA-FBXO38	NP_001155032.1	TNIK	5|7|8|7|12|8|9|2|0|4|0|5|0|6|2|17	4|0|0|0	4	0	0.9
FlagBirA-FBXO38	NP_002267.2	KRT19	19|18|14|13|27|34|29|23|23|18|17|31|21|16|13|14	19|9|13|13	54	0	0.9
FlagBirA-FBXO38	NP_954657.1	KRT18	32|32|28|24|34|43|57|39|30|24|32|30|29|30|26|17	18|16|20|17	71	0	0.9
FlagBirA-FBXO38	NP_000412.3	KRT10	9|6|0|0|0|0|0|0|0|0|0|0|0|0|0|6	6|9|3|2	20	0	0.76
FlagBirA-FBXO38	NP_036205.1	CCT5	57|59|54|48|85|104|103|91|76|82|62|45|44|33|36|36	77|80|87|75	319	0	0.9
FlagBirA-FBXO38	NP_055423.1	CYFIP1	17|14|7|9|28|26|20|24|16|17|19|0|0|7|6|0	18|13|15|14	60	0	0.89
FlagBirA-FBXO38	NP_722550.1	RTN4	10|10|15|9|0|16|0|0|9|10|7|23|21|9|10|11	4|3|4|5	16	0	0.9
FlagBirA-FBXO38	NP_002796.4	PSMC5	25|13|16|18|30|34|33|29|22|23|16|21|26|26|19|26	17|16|16|15	64	0	0.9
FlagBirA-FBXO38	NP_002793.2	PSMC1	12|9|14|15|20|19|19|22|9|9|4|5|6|6|3|2	9|12|12|10	43	0	0.88
FlagBirA-FBXO38	NP_055045.2	SRP68	30|38|29|26|56|58|57|43|16|28|23|25|23|74|72|65	26|22|31|24	103	0	0.9
FlagBirA-FBXO38	NP_733765.1	ATP2A2	40|31|24|21|52|57|55|40|52|66|38|30|28|38|32|27	45|41|47|40	173	0	0.9
FlagBirA-FBXO38	NP_001157632.1	PPP6R3	17|10|16|13|32|28|27|33|10|14|6|12|17|20|22|47	8|6|9|7	30	0	0.9
FlagBirA-FBXO38	NP_003578.2	DHX16	6|4|0|3|9|7|6|6|2|5|0|0|0|24|30|34	5|10|6|7	28	0	0.89
FlagBirA-FBXO38	NP_057424.3	RAPGEF6	7|3|5|6|8|6|14|9|3|5|0|0|3|3|5|7	8|5|4|0	17	0	0.85
FlagBirA-FBXO38	NP_733779.1	SKP1	8|8|7|8|12|16|19|12|2|4|6|14|12|9|7|13	112|103|122|109	446	1	0
FlagBirA-FBXO38	NP_003879.2	ALDH1A2	22|30|29|22|82|84|76|74|30|29|14|52|64|43|42|79	15|21|17|24	77	0	0.9
FlagBirA-FBXO38	NP_001158275.1	RBMX	9|10|10|9|11|9|9|10|12|13|14|15|17|0|0|16	5|6|4|4	19	0	0.9
FlagBirA-FBXO38	NP_004851.2	FXR2	8|3|6|6|8|0|4|7|5|4|4|8|6|7|8|14	2|0|2|3	7	0	0.9
FlagBirA-FBXO38	NP_001158286.1	ACIN1	18|10|18|12|18|11|18|10|7|9|28|4|0|40|33|49	12|12|11|14	49	0	0.9
FlagBirA-FBXO38	NP_001159403.1	RRM2	2|4|7|5|14|15|12|13|7|5|3|14|13|30|27|25	4|4|6|4	18	0	0.9
FlagBirA-FBXO38	NP_001158886.1	LDHA	7|6|9|8|7|10|7|11|10|5|8|3|4|11|9|3	12|7|9|8	36	0	0.82
FlagBirA-FBXO38	NP_001159477.1	EPB41	77|63|82|67|97|123|99|127|68|78|47|120|107|56|73|113	29|23|30|30	112	0	0.9
FlagBirA-FBXO38	NP_001159581.1	PALLD	3|0|4|3|5|6|5|0|0|0|0|0|0|9|9|20	2|0|0|0	2	0	0.9
FlagBirA-FBXO38	NP_659498.4	SKA3	17|20|19|15|23|24|21|26|7|10|7|14|14|29|28|34	13|13|12|15	53	0	0.9
FlagBirA-FBXO38	NP_060285.2	HAUS4	5|3|7|2|11|7|12|11|0|0|0|3|0|8|7|9	3|8|9|5	25	0	0.84
FlagBirA-FBXO38	NP_078888.4	DHX40	0|0|0|0|0|0|0|0|0|0|0|0|0|0|0|0	3|5|4|0	12	0.74	0.04
FlagBirA-FBXO38	NP_060653.3	SBNO1	2|0|0|0|4|5|6|7|0|0|0|0|0|6|7|12	12|8|6|7	33	0	0.79
FlagBirA-FBXO38	NP_002473.2	NASP	34|76|32|64|120|138|37|100|52|63|38|42|43|84|69|155	49|19|41|10	119	0	0.9
FlagBirA-FBXO38	NP_064504.2	ZC3HAV1	24|28|26|29|17|23|18|21|15|16|14|20|15|39|39|31	7|10|8|7	32	0	0.9
FlagBirA-FBXO38	NP_060830.2	TXLNG	3|0|0|0|3|3|8|0|0|0|2|3|6|3|4|8	5|7|4|4	20	0	0.8
FlagBirA-FBXO38	NP_001164014.1	PGAM5	16|19|17|8|9|9|13|10|9|7|12|21|23|7|8|11	7|8|5|10	30	0	0.9
FlagBirA-FBXO38	NP_001164100.1	CHD8	12|12|13|8|16|14|13|17|0|6|5|0|5|5|2|23	30|35|33|34	132	0	0.81
FlagBirA-FBXO38	NP_060250.2	CHD7	2|0|0|0|0|0|0|0|4|0|2|0|0|2|0|3	2|3|2|0	7	0	0.7
FlagBirA-FBXO38	NP_001164408.1	FUS	19|12|13|10|20|16|17|21|15|13|12|32|29|18|17|19	17|19|20|18	74	0	0.89
FlagBirA-FBXO38	NP_060658.3	ATAD3A	7|12|7|6|7|10|10|11|16|15|23|5|7|4|5|5	12|10|8|10	40	0	0.88
FlagBirA-FBXO38	NP_001164633.1	ZMYM3	0|0|0|0|0|0|0|0|0|0|0|0|0|0|0|2	5|0|0|0	5	0.11	0.46
FlagBirA-FBXO38	NP_055850.1	ZHX3	0|0|5|2|6|4|9|8|0|0|0|0|3|14|14|23	11|14|9|7	41	0	0.87
FlagBirA-FBXO38	NP_056422.2	CHTOP	0|0|2|0|3|0|4|2|0|0|0|3|3|3|3|6	2|2|0|2	6	0	0.77
FlagBirA-FBXO38	NP_001409.3	EIF4G2	21|21|31|24|48|41|31|39|17|15|8|12|11|56|56|72	27|22|30|25	104	0	0.9
FlagBirA-FBXO38	NP_001307.2	CSE1L	48|38|39|25|17|20|24|19|9|12|9|10|14|48|32|46	32|34|33|29	128	0	0.89
FlagBirA-FBXO38	NP_001171062.1	PPP2R2A	30|23|21|19|29|10|31|33|15|22|14|25|26|16|18|10	29|28|30|30	117	0	0.88
FlagBirA-FBXO38	NP_005650.2	UFD1L	4|0|5|0|8|9|10|7|0|0|0|0|0|10|10|27	3|5|5|3	16	0	0.9
FlagBirA-FBXO38	NP_001046.2	SULT1A1	14|7|14|8|20|18|14|17|23|22|16|14|11|3|2|0	9|7|8|10	34	0	0.9
FlagBirA-FBXO38	NP_808227.1	CSNK2A1	10|13|11|6|14|17|17|11|16|12|16|8|7|30|21|38	18|16|18|16	68	0	0.89
FlagBirA-FBXO38	NP_973726.2	SF1	25|23|32|23|27|22|30|27|5|11|9|10|13|48|44|56	26|22|28|34	110	0	0.9
FlagBirA-FBXO38	NP_001171752.1	VDAC2	35|39|37|37|30|33|37|32|44|45|35|39|42|29|28|56	29|25|25|24	103	0	0.9
FlagBirA-FBXO38	NP_001171825.1	PHF8	0|0|0|0|2|2|2|3|3|0|0|0|0|0|0|6	3|3|0|2	8	0	0.74
FlagBirA-FBXO38	NP_821080.1	TUBB2B	11|12|11|14|13|15|24|16|0|0|15|15|21|0|0|0	23|11|0|21	55	0	0.87
FlagBirA-FBXO38	NP_006079.1	TUBB4B	17|17|0|9|34|16|46|39|24|43|41|0|0|26|23|0	37|27|26|28	118	0	0.89
FlagBirA-FBXO38	NP_115914.1	TUBB6	10|11|14|15|6|9|14|10|13|24|13|17|25|4|4|15	8|10|6|8	32	0	0.9
FlagBirA-FBXO38	NP_821133.1	TUBB	58|58|57|58|84|77|93|76|72|106|71|82|87|41|49|45	54|57|58|52	221	0	0.9
FlagBirA-FBXO38	NP_001177645.1	DNM2	5|2|5|4|7|7|6|8|6|3|0|4|4|7|7|4	4|5|0|2	11	0	0.81
FlagBirA-FBXO38	NP_060548.2	LARP1B	4|0|5|4|12|9|15|8|13|12|10|0|0|15|9|6	6|0|2|0	8	0	0.9
FlagBirA-FBXO38	NP_149072.2	DIDO1	15|15|15|11|21|21|19|17|21|22|31|0|0|7|11|27	32|29|34|36	131	0	0.88
FlagBirA-FBXO38	NP_001180424.1	ADAR	17|18|21|16|34|33|26|34|25|28|40|18|16|34|27|64	13|17|16|14	60	0	0.9
FlagBirA-FBXO38	NP_001182027.1	ANKRD28	9|7|7|7|6|7|12|10|9|3|0|0|0|7|4|6	7|5|6|0	18	0	0.85
FlagBirA-FBXO38	NP_001182484.1	CLINT1	30|27|26|16|27|32|35|29|9|11|9|38|36|39|48|57	22|13|17|16	68	0	0.9
FlagBirA-FBXO38	NP_001184222.1	DPYSL2	59|48|63|50|107|93|118|106|45|69|47|80|65|62|68|143	36|44|47|38	165	0	0.9
FlagBirA-FBXO38	NP_001184223.1	DPYSL3	22|20|26|14|51|56|60|43|27|32|27|36|42|52|57|101	16|22|27|26	91	0	0.9
FlagBirA-FBXO38	NP_001304.1	CRMP1	5|3|2|2|11|5|8|10|8|7|0|0|0|9|5|19	2|0|0|0	2	0	0.9
FlagBirA-FBXO38	NP_851307.1	PPP2R5D	3|6|7|10|8|9|14|9|0|0|0|5|5|11|6|17	4|7|5|4	20	0	0.87
FlagBirA-FBXO38	NP_001185946.1	LRRC49	39|42|40|28|37|35|47|36|29|28|34|0|0|0|0|0	70|62|68|64	264	0	0.88
FlagBirA-FBXO38	NP_001186269.1	RPL17	24|21|20|21|24|30|28|27|32|27|42|43|45|10|7|15	24|22|24|26	96	0	0.9
FlagBirA-FBXO38	NP_009194.2	COPE	5|2|3|6|6|5|5|8|4|4|0|0|2|6|0|0	3|4|3|3	13	0	0.81
FlagBirA-FBXO38	NP_115949.3	SMEK1	17|21|15|12|44|40|43|39|16|23|15|10|9|58|53|48	34|37|32|41	144	0	0.9
FlagBirA-FBXO38	NP_001186883.1	ACTG1	43|54|50|33|71|74|64|67|75|85|68|74|93|26|29|65	50|43|44|43	180	0	0.9
FlagBirA-FBXO38	NP_001091.1	ACTA1	0|0|0|0|0|0|8|0|0|0|0|21|0|0|0|0	10|14|10|15	49	0	0.85
FlagBirA-FBXO38	NP_001189360.1	PRDX1	65|51|49|54|54|53|49|57|58|56|47|125|120|55|47|62	52|55|55|49	211	0	0.9
FlagBirA-FBXO38	NP_001189472.1	CUX1	3|0|4|0|4|3|0|3|0|2|2|0|0|8|4|11	23|18|20|17	78	0	0.57
FlagBirA-FBXO38	NP_858058.1	OGT	9|4|13|12|12|9|8|11|4|4|5|0|3|7|4|10	10|14|17|16	57	0	0.81
FlagBirA-FBXO38	NP_857634.1	PRDX5	0|0|0|0|0|3|0|0|5|7|7|0|0|0|0|2	3|0|4|3	10	0	0.81
FlagBirA-FBXO38	NP_036513.2	ORC3	0|4|0|0|3|3|5|5|0|0|0|0|0|9|9|0	8|6|9|6	29	0	0.8
FlagBirA-FBXO38	NP_002568.2	PAK2	10|8|10|4|19|26|13|21|3|0|0|10|10|24|25|30	4|3|6|5	18	0	0.9
FlagBirA-FBXO38	NP_003655.3	AP3B1	20|14|22|16|13|18|14|31|13|13|14|18|16|16|17|8	19|12|17|19	67	0	0.88
FlagBirA-FBXO38	NP_116021.2	PAPOLA	43|40|47|36|85|80|90|81|51|39|40|86|86|82|80|101	54|52|54|51	211	0	0.9
FlagBirA-FBXO38	NP_001191332.1	ANK3	6|6|4|4|12|15|19|17|12|8|9|4|4|11|8|39	2|4|0|5	11	0	0.9
FlagBirA-FBXO38	NP_001120965.1	ANK2	12|7|12|11|15|12|16|17|6|6|8|4|2|4|4|20	2|0|0|0	2	0	0.9
FlagBirA-FBXO38	NP_863654.1	ACOT7	22|27|25|22|15|17|15|15|6|4|7|0|0|16|13|8	21|19|18|18	76	0	0.88
FlagBirA-FBXO38	NP_003592.3	SMARCA5	48|37|42|43|35|32|29|29|29|40|63|9|13|74|78|117	40|38|40|36	154	0	0.9
FlagBirA-FBXO38	NP_001193638.1	PRKAG1	6|4|4|0|6|10|9|5|8|4|5|3|0|7|7|10	5|4|3|5	17	0	0.9
FlagBirA-FBXO38	NP_001193876.1	PICALM	14|12|8|6|7|11|11|7|6|3|2|2|4|10|6|13	3|4|9|6	22	0	0.86
FlagBirA-FBXO38	NP_002645.3	PKM2	115|105|94|73|77|90|83|77|158|189|136|107|95|128|113|161	72|91|73|79	315	0	0.9
FlagBirA-FBXO38	NP_001193937.1	MLLT4	95|64|91|87|137|121|117|128|63|59|62|72|75|119|114|183	45|45|44|44	178	0	0.9
FlagBirA-FBXO38	NP_057190.2	SCFD1	0|3|5|6|11|10|12|9|5|8|2|0|0|13|7|13	6|6|8|5	25	0	0.86
FlagBirA-FBXO38	NP_005907.3	MCM7	31|28|33|21|44|44|56|50|53|46|28|51|49|22|25|24	41|41|41|31	154	0	0.89
FlagBirA-FBXO38	NP_004550.2	YBX1	10|11|8|13|4|5|4|3|16|13|15|35|35|3|5|10	17|4|13|15	49	0	0.89
FlagBirA-FBXO38	NP_001230076.1	NVL	0|0|5|2|7|10|10|7|4|5|0|0|0|18|16|27	5|3|5|4	17	0	0.9
FlagBirA-FBXO38	NP_002258.2	KPNA3	8|5|8|7|7|10|11|13|0|5|0|0|0|9|8|15	11|11|9|12	43	0	0.85
FlagBirA-FBXO38	NP_055971.2	RCOR1	9|9|6|5|7|9|7|12|2|0|2|0|0|9|8|5	14|8|8|6	36	0	0.79
FlagBirA-FBXO38	NP_874365.3	SCRIB	21|17|14|12|17|19|17|23|16|12|14|0|7|17|14|36	2|0|2|2	6	0	0.9
FlagBirA-FBXO38	NP_001240626.1	ERBB2IP	36|30|31|31|25|27|24|23|8|11|12|13|11|19|18|35	19|19|16|15	69	0	0.9
FlagBirA-FBXO38	NP_001243211.1	KRT8	36|34|39|39|63|57|63|49|35|31|41|63|67|35|36|45	34|33|29|33	129	0	0.9
FlagBirA-FBXO38	NP_006112.3	KRT1	7|4|10|9|10|8|8|11|8|12|19|0|0|4|6|14	11|16|10|7	44	0	0.86
FlagBirA-FBXO38	NP_000414.2	KRT2	0|6|2|0|0|0|0|0|0|0|7|0|0|0|0|0	4|3|2|4	13	0	0.79
FlagBirA-FBXO38	NP_006448.4	PDLIM5	17|19|18|17|35|34|38|29|20|19|12|42|41|38|34|69	23|19|20|18	80	0	0.9
FlagBirA-FBXO38	NP_001243546.1	TUBGCP2	3|4|6|3|7|11|9|8|15|8|8|0|0|0|0|0	2|0|2|3	7	0	0.9
FlagBirA-FBXO38	NP_932157.1	PHC2	0|0|0|0|3|0|0|0|0|0|0|0|0|0|0|0	3|3|3|0	9	0.03	0.51
FlagBirA-FBXO38	NP_065741.3	ANKHD1-EIF4EBP3	30|19|25|20|14|14|26|24|4|14|14|16|16|17|19|30	15|16|11|12	54	0	0.9
FlagBirA-FBXO38	NP_115593.3	ANKRD17	26|25|30|19|16|19|30|27|15|20|16|19|23|26|22|47	16|16|12|12	56	0	0.9
FlagBirA-FBXO38	NP_001243654.1	USP39	5|7|5|7|0|9|0|0|9|8|10|0|0|5|6|5	12|14|14|12	52	0	0.76
FlagBirA-FBXO38	NP_829883.1	ERC1	7|10|11|10|17|13|20|17|4|0|4|3|3|8|7|13	6|5|7|7	25	0	0.9
FlagBirA-FBXO38	NP_001244127.1	CUL3	0|0|0|4|2|0|0|0|2|0|0|0|0|7|4|2	2|0|0|0	2	0	0.8
FlagBirA-FBXO38	NP_937863.1	SNRPB2	12|10|6|7|7|8|8|5|16|13|10|7|6|9|10|20	4|4|3|3	14	0	0.9
FlagBirA-FBXO38	NP_937887.1	EIF4G1	105|86|99|85|108|109|130|111|72|72|73|114|109|73|75|133	63|65|64|54	246	0	0.9
FlagBirA-FBXO38	NP_001410.2	ELAVL1	11|9|10|15|19|16|13|18|12|11|13|20|19|12|9|21	8|8|6|7	29	0	0.9
FlagBirA-FBXO38	NP_938405.1	G3BP1	55|51|47|47|56|64|81|68|41|33|30|105|98|50|46|66	38|39|41|38	156	0	0.9
FlagBirA-FBXO38	NP_057213.2	COPS4	6|5|3|2|14|13|10|12|0|3|3|4|3|6|6|8	8|9|7|9	33	0	0.86
FlagBirA-FBXO38	NP_001244969.1	HARS	3|6|3|3|5|4|7|5|4|0|0|4|4|17|10|17	7|6|7|4	24	0	0.88
FlagBirA-FBXO38	NP_006421.2	CCT4	56|43|58|46|80|87|85|92|49|49|47|70|69|39|34|49	48|46|50|48	192	0	0.9
FlagBirA-FBXO38	NP_001245200.1	MLH1	7|10|10|6|8|10|12|9|2|3|0|0|0|11|9|10	6|6|6|6	24	0	0.9
FlagBirA-FBXO38	NP_001245237.1	NOP2	9|7|12|11|4|5|5|4|11|7|18|10|10|12|10|17	6|5|5|7	23	0	0.9
FlagBirA-FBXO38	NP_054767.3	MKL2	204|180|187|156|121|123|142|150|110|117|101|173|166|6|4|12	123|134|116|133	506	0	0.9
FlagBirA-FBXO38	NP_942133.1	ACACA	1407|1336|50|86|841|769|866|917|908|906|831|822|792|84|82|162	972|959|1093|989	4013	0	0.9
FlagBirA-FBXO38	NP_001084.3	ACACB	269|251|237|222|159|167|187|178|234|247|197|155|157|0|0|0	267|255|280|248	1050	0	0.9
FlagBirA-FBXO38	NP_001252541.1	CNOT1	17|13|16|12|20|18|19|18|12|11|9|8|9|13|15|21	5|5|5|3	18	0	0.9
FlagBirA-FBXO38	NP_001254485.1	PDCD6	7|8|11|9|9|6|7|7|9|6|3|3|2|7|6|2	7|7|9|8	31	0	0.82
FlagBirA-FBXO38	NP_002379.3	MCM3	22|17|11|10|22|30|23|26|9|16|8|23|13|17|17|25	31|33|33|33	130	0	0.88
FlagBirA-FBXO38	NP_054762.2	CHMP2B	0|2|0|0|2|2|3|2|0|0|0|9|8|5|3|8	2|0|0|0	2	0	0.9
FlagBirA-FBXO38	NP_001258016.1	VPS72	0|0|0|0|0|0|0|0|0|0|0|0|0|6|6|13	2|0|0|0	2	0	0.86
FlagBirA-FBXO38	NP_001258026.1	PUF60	28|25|38|25|32|23|36|37|20|21|23|26|34|88|78|8	24|19|26|26	95	0	0.9
FlagBirA-FBXO38	NP_115958.2	GLYR1	14|10|12|16|17|19|19|19|14|17|20|3|3|24|18|28	15|11|13|15	54	0	0.9
FlagBirA-FBXO38	XP_003960691.1	LOC101060252	8|7|6|6|6|5|6|5|6|7|6|20|19|0|7|9	5|5|5|4	19	0	0.9
FlagBirA-FBXO38	NP_958357.1	ZNF644	0|0|0|0|0|0|0|0|0|0|0|0|0|0|0|0	6|2|2|0	10	0.66	0.09
FlagBirA-FBXO38	NP_037519.2	UQCR10	2|0|3|2|0|0|0|0|4|4|2|0|0|0|0|0	2|2|3|2	9	0	0.72
FlagBirA-FBXO38	NP_058431.2	CRK	33|30|45|29|60|60|57|57|33|31|17|73|74|89|85|130	51|49|50|49	199	0	0.9
FlagBirA-FBXO38	NP_904325.2	KIF1B	0|0|0|0|0|0|0|0|0|0|0|0|0|0|0|0	2|0|0|0	2	0.2	0.37
FlagBirA-FBXO38	NP_004414.3	DVL3	44|42|29|31|44|66|52|51|19|10|15|36|37|27|19|35	38|31|34|35	138	0	0.9
FlagBirA-FBXO38	NP_004413.1	DVL2	22|23|28|22|15|21|30|21|24|34|25|23|25|11|16|22	11|15|13|13	52	0	0.9
FlagBirA-FBXO38	NP_976221.1	HDLBP	41|31|47|32|86|89|100|81|56|56|51|58|68|66|68|105	46|38|41|42	167	0	0.9
FlagBirA-FBXO38	NP_981959.1	C17orf81	9|6|13|7|15|11|12|10|5|3|6|7|7|15|12|21	4|5|3|5	17	0	0.9
FlagBirA-FBXO38	NP_001654.1	ARF6	5|5|6|3|10|10|4|9|8|5|7|4|5|5|3|7	3|3|4|5	15	0	0.9
FlagBirA-FBXO38	NP_001748.1	CBR1	0|0|0|0|0|2|2|2|0|0|3|0|0|2|2|4	4|3|6|3	16	0	0.62
FlagBirA-FBXO38	NP_001753.1	CCT6A	54|42|46|41|122|122|133|110|86|80|63|57|56|23|19|39	63|61|66|64	254	0	0.9
FlagBirA-FBXO38	NP_001777.1	CDK1	46|38|44|51|33|38|47|43|39|31|33|67|58|31|15|43	36|33|35|34	138	0	0.9
FlagBirA-FBXO38	NP_001252.1	CDK9	7|4|0|7|11|8|6|10|8|8|6|3|4|19|15|19	12|13|12|11	48	0	0.88
FlagBirA-FBXO38	NP_439892.2	CDK2	8|11|9|9|13|12|12|12|0|0|0|7|10|22|20|27	10|9|11|9	39	0	0.89
FlagBirA-FBXO38	NP_001157882.1	CDK5	0|3|3|3|0|0|0|2|5|0|0|0|0|0|0|0	2|0|2|0	4	0	0.74
FlagBirA-FBXO38	NP_003463.1	DEK	4|2|3|5|0|0|0|3|3|4|9|2|0|10|7|12	2|2|3|3	10	0	0.9
FlagBirA-FBXO38	NP_001921.1	DHPS	2|0|0|0|7|4|3|6|0|0|0|0|0|6|5|4	5|4|0|0	9	0	0.78
FlagBirA-FBXO38	NP_001393.1	EEF1A1	98|101|114|95|104|99|114|87|101|103|88|225|210|105|79|162	111|101|121|112	445	0	0.9
FlagBirA-FBXO38	NP_001407.1	EIF4A1	70|61|70|53|88|90|107|96|79|82|79|136|118|42|49|64	74|72|79|68	293	0	0.9
FlagBirA-FBXO38	NP_001419.1	ENO1	170|134|156|103|231|220|205|209|304|282|224|260|240|125|138|165	131|129|130|139	529	0	0.9
FlagBirA-FBXO38	NP_001422.1	EPB41L2	64|51|44|45|91|99|90|94|51|44|55|67|70|60|63|112	15|15|11|16	57	0	0.9
FlagBirA-FBXO38	NP_001972.1	EPS15	32|35|42|25|44|48|34|53|22|24|19|25|13|29|28|51	10|11|14|10	45	0	0.9
FlagBirA-FBXO38	NP_000405.1	HSD17B4	6|0|4|4|3|4|4|4|0|0|0|0|0|0|4|0	4|3|6|6	19	0	0.71
FlagBirA-FBXO38	NP_002503.1	NME2	0|0|0|0|0|0|0|0|0|0|0|0|0|0|0|0	7|0|14|0	21	0.5	0.12
FlagBirA-FBXO38	NP_002620.1	PGAM1	7|6|5|9|3|7|11|6|0|2|4|23|20|7|11|21	5|5|4|3	17	0	0.9
FlagBirA-FBXO38	NP_002626.1	SLC25A3	15|12|16|6|22|24|26|21|40|35|33|17|18|8|8|9	18|19|19|18	74	0	0.9
FlagBirA-FBXO38	NP_002700.1	PPP1CB	0|0|2|0|15|11|15|14|0|0|0|5|0|10|13|10	4|5|5|5	19	0	0.9
FlagBirA-FBXO38	NP_002699.1	PPP1CA	4|0|5|5|5|4|4|5|6|5|5|9|8|6|3|12	4|4|5|4	17	0	0.9
FlagBirA-FBXO38	NP_002721.1	PRKACA	5|6|7|4|7|5|8|10|3|6|9|0|0|0|0|0	4|0|4|3	11	0	0.9
FlagBirA-FBXO38	NP_002756.1	PRPS2	11|7|0|0|0|0|4|4|0|0|0|0|0|0|0|0	12|9|0|0	21	0	0.77
FlagBirA-FBXO38	NP_002794.1	PSMC2	17|16|20|17|29|26|26|34|10|13|15|23|20|27|22|37	18|14|21|21	74	0	0.9
FlagBirA-FBXO38	NP_002807.1	PSMD12	9|7|5|7|13|7|13|8|9|6|7|7|7|26|19|26	8|9|10|8	35	0	0.9
FlagBirA-FBXO38	NP_002849.1	ABCD3	31|20|25|24|27|24|25|34|15|25|22|12|12|30|25|20	15|16|17|18	66	0	0.9
FlagBirA-FBXO38	NP_002856.1	RAB2A	9|4|6|6|6|7|4|6|10|11|13|0|5|10|8|8	4|0|4|4	12	0	0.9
FlagBirA-FBXO38	NP_002884.1	RBBP7	16|11|12|13|16|13|10|12|5|7|12|14|12|5|6|21	11|11|6|11	39	0	0.9
FlagBirA-FBXO38	NP_005601.1	RBBP4	11|10|8|5|9|7|8|8|7|6|8|13|13|7|7|14	11|12|12|9	44	0	0.85
FlagBirA-FBXO38	NP_000970.1	RPL18	13|14|13|7|11|10|12|10|14|15|13|29|27|24|23|24	11|11|9|9	40	0	0.9
FlagBirA-FBXO38	NP_000995.1	RPLP2	12|19|21|12|24|22|15|32|14|19|19|54|54|21|29|72	23|28|29|24	104	0	0.9
FlagBirA-FBXO38	NP_000997.1	RPS3A	18|15|22|15|42|37|36|32|13|21|18|40|41|53|54|61	15|16|19|19	69	0	0.9
FlagBirA-FBXO38	NP_000998.1	RPS4X	28|30|24|27|37|32|32|32|30|35|30|90|73|38|32|33	37|30|33|38	138	0	0.9
FlagBirA-FBXO38	NP_003861.1	IQGAP1	16|11|12|6|0|7|12|10|5|8|5|0|2|5|5|4	10|8|7|5	30	0	0.86
FlagBirA-FBXO38	NP_003016.1	SH3GL1	8|7|8|7|26|22|23|16|2|4|0|12|14|23|19|19	8|7|7|8	30	0	0.9
FlagBirA-FBXO38	NP_003555.1	TAGLN2	56|53|58|53|71|68|77|77|59|44|51|87|93|124|112|108	65|68|66|70	269	0	0.9
FlagBirA-FBXO38	NP_003243.1	TIAL1	0|0|0|0|0|0|0|0|0|0|0|0|0|0|3|5	2|0|0|0	2	0	0.75
FlagBirA-FBXO38	NP_003267.1	TMPO	23|23|20|17|48|49|44|40|20|21|16|24|30|50|57|73	38|46|39|41	164	0	0.9
FlagBirA-FBXO38	NP_003339.1	UBE2N	5|0|5|3|5|4|4|6|4|0|0|5|4|0|0|0	7|3|4|2	16	0	0.72
FlagBirA-FBXO38	NP_690867.3	KBTBD6	0|0|0|0|0|0|0|0|0|0|0|0|0|13|14|2	5|3|6|5	19	0	0.87
FlagBirA-FBXO38	NP_000265.1	OAT	12|11|12|12|6|6|10|5|12|17|12|4|6|0|0|2	8|6|4|7	25	0	0.87
FlagBirA-FBXO38	NP_002559.2	PABPC1	34|22|31|37|50|48|46|48|30|26|26|50|45|22|22|37	36|35|33|28	132	0	0.89
FlagBirA-FBXO38	NP_001129125.1	PABPC4	18|16|15|12|16|19|19|11|14|14|10|27|21|15|17|26	12|14|16|9	51	0	0.9
FlagBirA-FBXO38	NP_996895.1	AP3M1	6|7|6|5|0|4|4|0|3|2|3|5|2|9|7|0	12|10|10|8	40	0	0.74
FlagBirA-FBXO38	NP_062552.2	MEPCE	2|2|2|0|0|0|0|0|2|0|0|0|0|0|0|3	3|2|2|3	10	0	0.61
FlagBirA-FBXO38	NP_004175.2	WARS	53|40|45|50|75|78|90|102|50|31|34|27|27|60|52|30	46|43|55|40	184	0	0.9
FlagBirA-FBXO38	NP_002366.2	MAP4	125|125|143|121|148|165|166|166|77|80|72|123|139|105|87|190	44|52|45|50	191	0	0.9
FlagBirA-FBXO38	NP_004291.1	ACP1	0|0|0|0|0|0|0|0|0|0|0|0|0|0|3|0	2|2|0|0	4	0.01	0.56
FlagBirA-FBXO38	NP_004292.1	ACTL6A	4|5|3|0|0|0|0|0|5|5|7|0|0|0|0|5	10|5|5|6	26	0	0.68
FlagBirA-FBXO38	NP_004037.1	ATP5A1	109|88|106|84|126|132|128|124|192|201|173|125|109|95|95|114	131|121|147|127	526	0	0.9
FlagBirA-FBXO38	NP_004850.1	CLTC	47|37|36|34|22|24|23|23|9|16|13|12|10|8|9|4	24|23|22|20	89	0	0.89
FlagBirA-FBXO38	NP_004359.1	CNN2	6|9|10|4|8|5|8|14|2|0|0|15|16|13|8|13	6|3|5|5	19	0	0.9
FlagBirA-FBXO38	NP_004387.1	DDX5	54|46|50|47|68|69|58|67|46|52|42|78|74|46|42|83	64|74|63|63	264	0	0.9
FlagBirA-FBXO38	NP_001091974.1	DDX17	44|53|50|54|65|57|55|59|70|61|59|100|96|47|44|85	44|52|58|54	208	0	0.9
FlagBirA-FBXO38	NP_001180345.1	DDX3X	71|78|76|56|61|61|64|71|60|54|49|65|68|64|60|103	91|80|89|83	343	0	0.9
FlagBirA-FBXO38	NP_004690.1	FAM50A	2|3|3|0|9|8|9|7|0|0|0|7|7|10|8|28	3|4|0|5	12	0	0.9
FlagBirA-FBXO38	NP_004484.1	HSD17B10	26|16|20|22|15|22|19|20|17|12|13|14|14|0|3|7	18|19|26|21	84	0	0.87
FlagBirA-FBXO38	NP_004512.1	KIF5B	40|45|48|37|79|84|87|83|48|38|38|43|50|44|50|70	31|27|35|32	125	0	0.9
FlagBirA-FBXO38	NP_004634.1	PABPN1	0|0|0|2|5|4|3|5|3|0|4|3|0|6|8|13	3|5|4|5	17	0	0.85
FlagBirA-FBXO38	NP_004577.1	RPS6KA3	0|4|0|0|7|6|6|3|2|2|0|4|0|0|0|0	2|2|2|0	6	0	0.9
FlagBirA-FBXO38	NP_004588.1	SNRPD2	14|10|16|8|11|7|10|10|4|7|10|16|21|12|8|39	10|11|10|8	39	0	0.9
FlagBirA-FBXO38	NP_004772.1	VAMP3	5|0|3|5|4|5|5|6|3|3|3|7|9|11|8|16	2|2|0|2	6	0	0.9
FlagBirA-FBXO38	NP_004921.1	CAPZB	23|30|27|22|33|36|36|26|12|14|19|31|32|34|22|70	20|19|14|17	70	0	0.9
FlagBirA-FBXO38	NP_005215.1	ARID3A	5|2|3|5|3|0|3|3|0|4|0|0|0|4|5|4	10|14|16|11	51	0.28	0.25
FlagBirA-FBXO38	NP_005262.1	GLUD1	12|8|11|11|9|9|13|15|9|6|23|9|8|4|4|6	5|7|8|11	31	0	0.88
FlagBirA-FBXO38	NP_005310.1	HIST1H1C	9|0|8|0|15|18|0|0|33|27|33|0|0|14|20|25	20|24|22|23	89	0	0.89
FlagBirA-FBXO38	NP_005491.1	SAE1	7|5|3|0|11|11|6|12|4|0|0|0|0|8|8|4	7|6|3|5	21	0	0.85
FlagBirA-FBXO38	NP_005727.1	ACTR1A	17|17|11|6|17|21|29|28|13|14|10|12|9|16|9|11	16|9|15|14	54	0	0.89
FlagBirA-FBXO38	NP_005498.1	CFL1	20|17|27|21|40|40|36|40|39|38|25|32|29|16|13|25	23|27|25|23	98	0	0.9
FlagBirA-FBXO38	NP_005564.1	LMNB1	14|13|14|8|11|9|11|7|15|14|20|22|26|10|10|18	10|8|12|8	38	0	0.9
FlagBirA-FBXO38	NP_005582.1	MRE11A	93|99|103|87|174|166|156|161|121|90|78|107|99|101|85|130	124|129|131|125	509	0	0.9
FlagBirA-FBXO38	NP_005875.1	PAK4	7|5|9|5|8|10|6|10|3|5|0|0|2|7|4|16	3|4|2|6	15	0	0.9
FlagBirA-FBXO38	NP_005868.1	SF3A1	22|17|18|17|30|25|37|25|19|13|14|9|13|31|26|37	43|49|54|51	197	0	0.88
FlagBirA-FBXO38	NP_005619.1	SLC1A5	15|18|18|18|17|15|21|13|15|12|15|25|20|16|16|30	7|5|6|7	25	0	0.9
FlagBirA-FBXO38	NP_001001973.1	ATP5C1	21|19|15|14|26|28|30|28|33|37|36|22|23|16|11|20	26|19|24|20	89	0	0.89
FlagBirA-FBXO38	NP_004719.2	DDX21	68|55|67|65|33|36|38|33|59|62|91|76|72|61|34|92	47|49|47|39	182	0	0.9
FlagBirA-FBXO38	NP_076950.1	DDX50	4|5|3|5|7|10|7|8|7|11|12|2|0|29|8|4	3|12|3|2	20	0	0.88
FlagBirA-FBXO38	NP_006467.4	ATP5L	0|0|0|0|0|0|0|0|9|0|6|0|0|0|5|5	4|0|4|0	8	0	0.82
FlagBirA-FBXO38	NP_001003677.1	C11orf49	35|29|37|28|27|37|25|32|31|35|43|52|45|7|8|15	32|31|25|25	113	0	0.89
FlagBirA-FBXO38	NP_001264.2	CHD4	79|63|71|72|104|105|107|111|82|68|66|31|37|96|71|130	100|102|117|109	428	0	0.9
FlagBirA-FBXO38	NP_005902.1	MAT2A	11|7|8|6|2|4|3|2|0|0|4|10|9|0|0|0	5|4|7|2	18	0	0.84
FlagBirA-FBXO38	NP_115612.4	USP48	0|0|0|0|2|3|0|2|2|0|0|0|0|6|6|16	4|0|0|0	4	0	0.86
FlagBirA-FBXO38	NP_057087.2	WIPI2	28|27|26|29|68|53|66|53|37|29|21|34|26|37|31|48	23|24|30|24	101	0	0.9
FlagBirA-FBXO38	NP_036565.2	SF3B1	57|56|50|53|76|83|102|74|86|80|78|35|37|91|94|126	100|98|92|84	374	0	0.9
FlagBirA-FBXO38	NP_001005366.1	KDM2B	0|0|0|0|0|0|0|0|3|4|4|0|0|0|0|7	5|3|3|3	14	0	0.76
FlagBirA-FBXO38	NP_212132.2	DOCK7	6|4|11|5|12|10|9|8|5|5|5|0|0|2|2|17	4|4|5|3	16	0	0.9
FlagBirA-FBXO38	NP_006422.1	CCT2	59|50|50|53|134|123|126|120|84|82|68|72|72|65|58|65	79|83|81|88	331	0	0.9
FlagBirA-FBXO38	NP_006420.1	CCT7	41|39|33|36|70|68|77|63|51|46|33|40|43|19|24|29	49|48|53|50	200	0	0.9
FlagBirA-FBXO38	NP_006144.1	NCK1	8|8|12|6|18|20|20|21|3|5|5|9|10|27|27|47	9|8|10|12	39	0	0.9
FlagBirA-FBXO38	NP_006319.1	RBM14	23|21|26|22|11|17|18|15|13|14|11|24|21|8|3|8	21|24|18|25	88	0	0.88
FlagBirA-FBXO38	NP_006345.1	TADA3	0|0|0|0|0|0|2|0|0|0|0|0|0|10|9|14	6|5|7|5	23	0	0.86
FlagBirA-FBXO38	NP_006318.1	TIMM23	6|8|5|7|4|3|8|4|5|6|0|0|0|0|0|0	4|4|5|4	17	0	0.82
FlagBirA-FBXO38	NP_006537.3	IGF2BP1	19|23|36|29|27|23|28|26|30|35|27|34|38|36|37|45	14|14|15|13	56	0	0.9
FlagBirA-FBXO38	NP_006494.1	PSMC4	27|32|20|16|20|20|20|16|9|11|9|3|0|3|0|3	21|23|21|22	87	0	0.89
FlagBirA-FBXO38	NP_110379.2	TCP1	94|87|81|93|113|118|144|123|118|129|105|132|103|88|74|114	106|101|102|100	409	0	0.9
FlagBirA-FBXO38	NP_006749.1	U2AF1	15|9|15|12|16|10|9|14|6|11|12|12|18|10|0|15	18|17|19|14	68	0	0.85
FlagBirA-FBXO38	NP_006752.1	YWHAE	19|17|13|17|12|22|24|17|7|8|14|9|11|25|26|27	12|14|17|13	56	0	0.89
FlagBirA-FBXO38	NP_006817.1	YWHAQ	11|13|5|8|8|7|9|13|5|13|13|4|6|6|10|2	10|11|8|9	38	0	0.85
FlagBirA-FBXO38	NP_001129171.1	YWHAZ	9|7|9|5|10|10|9|9|0|0|0|0|0|19|15|5	7|11|8|6	32	0	0.87
FlagBirA-FBXO38	NP_004406.2	DSP	37|33|30|33|53|54|47|52|12|20|17|19|17|16|10|26	38|32|40|32	142	0	0.89
FlagBirA-FBXO38	NP_009106.1	ERLIN2	7|6|13|9|9|17|19|16|15|7|8|11|9|4|0|9	8|9|6|10	33	0	0.88
FlagBirA-FBXO38	NP_009143.1	RNF2	0|2|0|0|7|6|5|2|2|3|2|0|0|0|0|4	5|3|5|3	16	0	0.78
FlagBirA-FBXO38	NP_009202.1	STK38	5|8|11|4|26|22|27|20|14|6|9|11|9|20|13|33	13|15|13|12	53	0	0.89
FlagBirA-FBXO38	NP_001611.1	AHNAK	352|259|359|289|484|497|519|474|451|470|585|386|351|211|193|634	155|151|127|144	577	0	0.9
FlagBirA-FBXO38	NP_005078.2	FXR1	16|17|17|13|17|16|19|19|5|5|4|24|28|11|8|21	9|10|10|9	38	0	0.9
FlagBirA-FBXO38	NP_003371.2	VIM	99|75|79|70|170|178|184|166|124|133|126|148|141|133|115|206	100|94|93|83	370	0	0.9
FlagBirA-FBXO38	NP_005465.2	HDAC5	3|8|5|4|3|0|0|3|3|2|0|0|0|0|0|2	10|10|6|11	37	0	0.68
FlagBirA-FBXO38	NP_005989.3	CCT3	57|42|57|48|98|83|90|82|65|69|59|78|77|29|31|81	66|60|58|57	241	0	0.9
FlagBirA-FBXO38	NP_000273.2	PCCA	844|803|733|636|469|486|503|485|1296|1373|1245|701|677|43|50|120	498|482|498|470	1948	0	0.9
FlagBirA-FBXO38	NP_001883.4	CSNK1A1	6|4|5|2|9|6|9|7|0|0|6|0|0|0|2|6	4|7|6|6	23	0	0.82
FlagBirA-FBXO38	NP_001560.2	IRAK1	21|19|22|22|26|27|34|28|8|17|14|20|14|31|25|26	17|14|18|12	61	0	0.9
FlagBirA-FBXO38	NP_036218.1	GTF3C3	7|0|0|0|12|9|4|9|2|4|6|0|0|3|3|8	12|11|6|9	38	0	0.81
FlagBirA-FBXO38	NP_036448.1	KPNA6	4|0|8|5|3|11|13|10|0|11|9|14|8|12|10|12	10|4|7|12	33	0	0.85
FlagBirA-FBXO38	NP_002255.3	KPNA1	2|5|0|0|0|0|2|0|3|0|0|0|0|0|0|0	4|0|4|5	13	0	0.68
FlagBirA-FBXO38	NP_036555.1	RPL13A	20|14|12|11|14|13|15|13|26|26|22|44|37|32|36|39	15|15|14|17	61	0	0.9
FlagBirA-FBXO38	NP_036602.1	TNPO3	3|0|0|3|0|0|0|0|2|2|0|0|0|0|0|0	6|5|4|2	17	0	0.57
FlagBirA-FBXO38	NP_037468.1	SEC61A1	8|8|5|4|6|2|6|5|4|4|6|0|0|0|0|0	5|2|4|2	13	0	0.82
FlagBirA-FBXO38	NP_003622.2	PARG	5|7|8|5|9|13|11|13|3|0|0|0|0|15|11|22	3|0|5|4	12	0	0.9
FlagBirA-FBXO38	NP_001026794.1	ZNF451	0|0|0|0|0|0|0|0|0|0|0|0|0|2|0|3	3|0|6|0	9	0.01	0.53
FlagBirA-FBXO38	NP_039269.2	LIG3	6|4|0|4|7|4|6|5|3|4|8|3|4|19|17|35	4|5|4|5	18	0	0.9
FlagBirA-FBXO38	NP_054902.1	DYNLRB1	0|0|0|0|0|0|0|0|0|0|0|0|0|0|0|0	3|0|0|0	3	0.24	0.31
FlagBirA-FBXO38	NP_055814.1	RAB21	6|5|4|5|7|9|6|3|5|8|9|0|0|0|2|0	3|3|3|5	14	0	0.84
FlagBirA-FBXO38	NP_055554.1	BCLAF1	20|20|18|16|23|28|28|21|18|11|22|25|28|41|35|92	28|26|29|20	103	0	0.9
FlagBirA-FBXO38	NP_055643.1	TOX4	27|22|29|32|33|37|49|39|35|29|42|35|40|37|37|81	38|35|33|36	142	0	0.9
FlagBirA-FBXO38	NP_055752.1	INPP5F	2|0|0|0|8|7|11|8|0|4|3|3|2|13|8|8	3|3|0|0	6	0	0.9
FlagBirA-FBXO38	NP_002037.2	GAPDH	60|41|56|38|90|103|90|76|76|72|42|96|92|37|32|64	64|59|58|62	243	0	0.9
FlagBirA-FBXO38	NP_057269.1	HN1	11|9|19|12|25|15|22|21|4|12|3|45|39|20|16|34	7|8|9|10	34	0	0.9
FlagBirA-FBXO38	NP_057457.1	WWOX	50|50|68|46|55|55|71|57|44|43|38|121|113|17|12|23	17|24|20|24	85	0	0.9
FlagBirA-FBXO38	NP_057250.1	PIAS1	0|2|0|0|0|0|0|0|0|0|0|0|0|0|0|0	2|0|0|0	2	0.01	0.53
FlagBirA-FBXO38	NP_056943.1	GTF2A1	0|0|4|4|48|48|42|43|11|13|8|8|8|11|13|13	22|17|18|19	76	0	0.9
FlagBirA-FBXO38	NP_001032238.1	ACOT1	11|10|16|17|48|56|56|48|32|34|15|48|37|38|29|41	22|20|16|19	77	0	0.9
FlagBirA-FBXO38	NP_068579.3	EXOC4	10|9|15|10|16|25|17|20|6|8|4|4|3|10|11|18	14|12|9|7	42	0	0.88
FlagBirA-FBXO38	NP_112199.2	CCNL2	0|0|0|0|0|0|0|0|0|0|0|0|0|0|0|0	8|5|3|0	16	0.74	0.04
FlagBirA-FBXO38	NP_001034764.1	UNC45A	6|14|12|15|26|27|32|25|8|10|4|8|9|39|31|38	27|31|29|28	115	0	0.89
FlagBirA-FBXO38	NP_060567.1	HAUS2	4|5|3|2|2|5|3|2|0|0|0|0|0|2|0|0	6|7|7|8	28	0	0.66
FlagBirA-FBXO38	NP_006436.3	PRPF8	83|79|83|67|110|103|93|101|66|68|98|48|51|55|51|103	102|118|99|97	416	0	0.9
FlagBirA-FBXO38	NP_996790.3	PRKAA1	4|0|5|4|9|5|8|7|2|4|0|2|0|7|10|6	4|3|0|4	11	0	0.9
FlagBirA-FBXO38	NP_003565.4	VAPA	3|12|2|4|9|13|9|0|4|11|7|12|0|0|8|0	4|3|4|4	15	0	0.9
FlagBirA-FBXO38	NP_000678.1	AHCY	5|3|5|5|3|7|0|14|3|0|3|3|6|0|0|11	3|2|4|0	9	0	0.9
FlagBirA-FBXO38	NP_057487.2	CWC15	6|5|0|0|8|6|14|8|0|0|0|0|0|13|11|34	8|8|7|7	30	0	0.89
FlagBirA-FBXO38	NP_075386.1	UPF3B	2|2|0|0|0|0|2|0|0|0|0|0|0|0|0|3	2|2|2|0	6	0	0.64
FlagBirA-FBXO38	NP_006109.2	HAX1	4|0|4|0|4|5|2|3|0|0|2|0|0|0|0|0	2|0|0|3	5	0	0.75
FlagBirA-FBXO38	NP_000986.2	RPL34	3|4|2|3|2|2|2|3|0|0|3|0|0|0|2|0	3|3|0|3	9	0	0.68
FlagBirA-FBXO38	NP_006507.2	SLC2A1	3|0|0|3|0|4|0|0|0|0|3|0|0|0|0|0	4|3|4|3	14	0	0.66
FlagBirA-FBXO38	NP_056326.2	C20orf4	6|6|6|0|6|7|2|9|2|0|3|7|6|6|6|7	2|3|3|2	10	0	0.9
FlagBirA-FBXO38	NP_853556.2	RFC5	6|7|8|0|6|6|6|7|3|6|4|0|0|7|9|5	2|3|5|0	10	0	0.9
FlagBirA-FBXO38	NP_006322.4	EMG1	5|4|4|7|4|0|5|0|4|6|10|3|0|7|5|6	2|0|7|4	13	0	0.81
FlagBirA-FBXO38	NP_001124150.1	EIF4E	6|8|5|5|5|5|5|0|5|0|0|6|0|5|5|10	3|4|4|3	14	0	0.9
FlagBirA-FBXO38	NP_055018.2	AP2A1	7|0|7|6|13|14|14|13|0|2|4|7|12|0|0|22	5|12|8|7	32	0	0.87
FlagBirA-FBXO38	NP_004153.2	RAB5A	4|0|3|3|7|8|9|7|5|6|8|0|0|3|0|0	4|5|5|3	17	0	0.82
FlagBirA-FBXO38	NP_056277.2	NOL11	2|2|0|0|11|12|15|17|0|5|5|0|0|12|12|14	3|0|2|2	7	0	0.9
FlagBirA-FBXO38	NP_056937.2	UBXN1	5|0|0|3|4|4|4|4|3|3|3|0|0|3|3|0	5|4|5|4	18	0	0.7
FlagBirA-FBXO38	NP_001138638.1	PRMT3	3|4|0|0|3|0|6|0|0|2|0|0|0|0|0|0	4|0|0|0	4	0	0.76
FlagBirA-FBXO38	NP_002909.4	RFX1	0|4|0|0|0|0|0|0|0|0|0|0|0|0|0|2	3|0|0|0	3	0	0.67
FlagBirA-FBXO38	NP_060873.4	DCP1A	16|12|9|12|13|12|20|12|7|11|9|0|2|8|8|11	3|0|0|0	3	0	0.9
FlagBirA-FBXO38	NP_001167532.1	SMG7	3|3|0|2|0|0|0|2|0|0|0|0|0|2|0|5	2|5|5|3	15	0	0.67
FlagBirA-FBXO38	NP_003080.2	SNRNP70	11|15|17|8|7|6|10|6|12|9|6|5|6|30|22|51	4|6|5|9	24	0	0.9
FlagBirA-FBXO38	NP_835461.1	ZNF598	4|4|3|0|14|13|10|12|3|0|0|10|9|20|17|19	3|5|6|3	17	0	0.9
FlagBirA-FBXO38	NP_852469.1	TCF20	0|0|0|0|0|0|0|0|0|0|4|0|0|0|0|2	3|3|2|2	10	0	0.65
FlagBirA-FBXO38	NP_149073.1	SARNP	0|0|0|0|5|4|3|2|3|0|0|0|0|10|10|11	2|2|2|2	8	0	0.9
FlagBirA-FBXO38	NP_000293.2	PLOD1	8|6|7|4|2|3|3|2|2|3|3|0|0|0|0|0	3|4|4|4	15	0	0.81
FlagBirA-FBXO38	NP_001230871.1	PRPSAP2	0|0|0|0|0|0|0|0|0|4|0|0|0|5|4|0	3|0|0|0	3	0	0.75
FlagBirA-FBXO38	NP_116126.3	LMNB2	0|3|0|3|0|7|5|9|2|4|0|3|4|0|0|0	3|3|5|0	11	0	0.82
FlagBirA-FBXO38	NP_991330.1	C19orf70	0|0|0|0|0|0|0|0|0|0|0|0|0|0|0|0	7|5|4|0	16	0.75	0.03
FlagBirA-FBXO38	NP_997657.1	GPS1	4|0|5|0|0|4|5|0|0|0|2|0|0|0|0|6	3|5|6|4	18	0	0.74
FlagBirA-FBXO38	NP_004999.1	NHP2L1	2|0|0|0|0|3|4|3|3|5|6|0|0|2|0|6	2|4|0|2	8	0	0.78
FlagBirA-FBXO38	NP_001272.2	TBCB	4|0|0|2|3|5|7|4|0|0|0|5|5|11|13|22	3|3|3|4	13	0	0.9
FlagBirA-FBXO38	NP_064555.2	NCLN	3|5|3|2|4|5|7|6|5|0|0|0|0|0|4|3	4|0|0|3	7	0	0.8
FlagBirA-FBXO38	NP_055871.1	RRP1B	18|23|25|17|6|12|9|7|15|14|22|27|27|15|14|24	2|6|8|9	25	0	0.9
FlagBirA-FBXO38	NP_057053.1	MRPS17	0|0|0|0|0|0|0|0|3|3|0|0|0|0|0|0	3|3|3|0	9	0	0.64
FlagBirA-FBXO38	NP_057383.2	HSPA14	2|0|2|3|4|2|4|7|0|0|0|0|0|0|3|0	2|3|2|0	7	0	0.78
FlagBirA-FBXO38	NP_060315.1	COMMD8	6|3|5|6|6|6|10|5|0|0|0|0|6|8|9|5	6|4|3|4	17	0	0.84
FlagBirA-FBXO38	NP_072096.2	GIGYF1	0|0|0|0|0|0|0|0|0|0|0|0|0|0|0|0	3|0|0|0	3	0.24	0.31
FlagBirA-FBXO38	NP_073153.1	ANAPC1	8|3|11|10|14|8|14|11|6|9|7|0|0|6|7|5	5|8|4|8	25	0	0.86
FlagBirA-FBXO38	NP_705898.1	CPNE8	0|0|0|4|7|9|0|7|0|2|0|0|0|13|9|5	3|0|0|0	3	0	0.9
FlagBirA-FBXO38	NP_001002814.2	RAB11FIP1	5|3|3|6|6|9|9|13|0|3|4|0|0|10|11|15	2|0|0|0	2	0	0.9
FlagBirA-FBXO38	NP_056311.2	KIAA1429	0|4|0|0|3|4|0|0|5|7|9|0|0|0|0|3	3|2|0|0	5	0	0.84
FlagBirA-FBXO38	NP_001675.3	ATP2B4	0|0|0|0|0|0|0|0|0|0|0|0|0|0|0|0	3|0|0|0	3	0.24	0.31
FlagBirA-FBXO38	NP_057126.2	EXOSC3	3|0|3|0|5|3|7|13|0|2|0|0|0|6|6|9	5|6|5|2	18	0	0.85
FlagBirA-FBXO38	NP_060654.1	ARL8B	0|0|4|0|3|0|0|0|6|6|0|0|0|3|4|5	3|4|0|0	7	0	0.78
FlagBirA-FBXO38	NP_004676.3	MTMR6	4|2|3|3|10|8|14|14|2|4|0|4|8|20|14|15	3|4|5|3	15	0	0.9
FlagBirA-FBXO38	NP_006835.2	ILVBL	6|6|2|6|9|6|5|0|0|0|0|0|0|0|0|0	3|5|0|0	8	0	0.81
FlagBirA-FBXO38	NP_001135779.1	GTF2H1	0|0|0|0|0|0|0|0|0|0|0|0|0|0|0|0	3|0|0|0	3	0.24	0.31
FlagBirA-FBXO38	NP_060720.2	INTS9	0|0|0|0|0|0|0|0|0|0|0|0|0|0|0|2	3|0|0|0	3	0.03	0.49
FlagBirA-FBXO38	NP_001153408.1	EBNA1BP2	8|4|9|6|0|0|2|0|5|2|6|0|5|12|8|13	3|3|0|3	9	0	0.9
FlagBirA-FBXO38	NP_001186582.1	PMF1	0|0|0|0|0|0|0|0|0|0|0|0|0|0|0|0	3|0|0|0	3	0.24	0.31
FlagBirA-FBXO38	NP_001188493.1	PLRG1	3|5|0|0|2|0|0|4|3|4|2|0|0|0|0|0	2|3|4|2	11	0	0.73
FlagBirA-FBXO38	NP_958815.1	LUC7L	0|0|0|0|4|3|2|3|0|0|0|0|0|4|5|2	3|0|0|3	6	0	0.74
FlagBirA-FBXO38	NP_002703.1	PPP1R7	0|0|0|0|0|0|0|0|0|0|0|0|0|6|6|2	3|0|0|0	3	0	0.8
FlagBirA-FBXO38	NP_002873.1	RANBP1	16|7|11|10|11|14|10|4|0|8|9|14|13|13|13|16	6|0|8|7	21	0	0.9
FlagBirA-FBXO38	NP_005850.1	PURA	0|0|2|0|0|3|6|0|0|0|4|0|0|0|0|0	2|6|6|4	18	0	0.71
FlagBirA-FBXO38	NP_055238.1	AFF4	0|2|0|0|0|0|4|2|0|0|0|0|0|5|3|25	2|2|2|0	6	0	0.9
FlagBirA-FBXO38	NP_057143.1	PPIL1	0|0|0|0|0|0|0|2|0|0|0|2|2|12|10|11	2|0|3|3	8	0	0.87
FlagBirA-FBXO38	NP_542408.1	DYNLL2	3|0|0|5|0|0|3|0|0|0|0|0|0|0|0|9	4|4|4|5	17	0	0.8
FlagBirA-FBXO38	NP_001157281.1	WDR81	0|0|0|0|0|0|0|0|0|0|0|0|0|0|0|0	2|0|0|0	2	0.2	0.37
FlagBirA-FBXO38	NP_001177666.1	NFIB	0|0|0|0|0|0|0|0|0|0|0|0|0|3|0|0	4|0|4|0	8	0.05	0.48
FlagBirA-FBXO38	NP_899195.1	SEC13	0|0|5|0|5|5|6|7|6|5|0|0|0|4|0|0	5|4|4|3	16	0	0.78
FlagBirA-FBXO38	NP_003918.1	MBD2	0|0|0|0|0|0|0|0|0|0|2|0|0|0|0|5	2|3|2|2	9	0	0.7
FlagBirA-FBXO38	NP_055224.1	TAF5L	0|0|0|0|0|0|0|0|0|0|0|0|0|0|0|0	5|6|0|4	15	0.75	0.03
FlagBirA-FBXO38	NP_060936.1	ALG13	0|0|0|0|0|0|0|0|0|0|0|0|0|0|0|0	2|2|0|0	4	0.41	0.21
FlagBirA-FBXO38	NP_003176.2	TAF4	0|0|0|0|0|0|0|0|0|0|0|0|0|0|0|0	4|0|0|0	4	0.25	0.29
FlagBirA-FBXO38	NP_057085.2	UTP18	0|0|0|0|0|0|0|2|0|0|6|0|0|0|0|4	2|0|4|0	6	0	0.76
FlagBirA-FBXO38	NP_000916.2	PDHB	6|7|8|6|5|7|5|8|10|11|11|4|5|0|0|5	3|2|4|4	13	0	0.9
FlagBirA-FBXO38	NP_446464.1	ASS1	2|0|5|3|11|15|11|9|21|15|7|3|2|0|3|0	2|5|3|0	10	0	0.9
FlagBirA-FBXO38	NP_663782.2	AP1B1	9|8|16|12|16|14|18|13|0|0|0|0|0|0|0|6	8|9|4|3	24	0	0.87
FlagBirA-FBXO38	NP_001231867.1	TXN	5|0|6|8|9|4|11|8|12|7|7|19|18|7|0|8	6|4|7|7	24	0	0.9
FlagBirA-FBXO38	NP_004068.2	CS	6|3|14|8|9|7|11|10|5|0|0|0|3|7|6|0	3|2|3|0	8	0	0.9
FlagBirA-FBXO38	NP_003452.1	ZYX	7|8|6|2|12|10|19|13|4|0|0|14|15|15|19|19	7|7|6|7	27	0	0.9
FlagBirA-FBXO38	NP_000048.1	BLM	0|0|0|0|0|0|2|0|2|0|2|0|0|5|3|3	2|2|0|0	4	0	0.74
FlagBirA-FBXO38	NP_115814.1	L3MBTL3	0|0|0|0|0|0|0|0|0|0|2|0|0|2|3|11	3|0|0|0	3	0	0.82
FlagBirA-FBXO38	NP_038470.1	STOML2	7|13|7|9|5|5|5|3|9|8|6|0|0|8|6|2	7|7|10|6	30	0	0.83
FlagBirA-FBXO38	NP_001035526.1	YARS2	4|3|5|4|6|12|9|6|12|7|5|0|0|0|0|0	2|2|0|0	4	0	0.9
FlagBirA-FBXO38	NP_001093869.1	PDS5A	3|4|2|2|4|7|5|6|0|2|0|0|0|12|10|11	5|3|5|3	16	0	0.86
FlagBirA-FBXO38	NP_001137259.1	PPHLN1	0|0|0|0|0|0|0|0|0|0|0|0|0|2|0|0	2|0|0|0	2	0.01	0.53
FlagBirA-FBXO38	NP_001166925.1	PDHA1	0|0|0|3|2|0|2|2|5|3|5|0|0|0|0|0	2|0|0|0	2	0	0.78
FlagBirA-FBXO38	NP_001182061.1	CDKN2A	2|0|0|0|0|0|0|0|0|0|0|0|0|0|0|0	2|2|2|3	9	0.07	0.47
FlagBirA-FBXO38	NP_002008.2	FLI1	0|0|0|0|0|0|0|0|0|0|0|0|0|0|0|0	2|0|0|0	2	0.2	0.37
FlagBirA-FBXO38	NP_055309.2	TNRC6A	3|0|3|2|0|3|0|0|0|0|0|0|2|0|0|0	2|0|2|3	7	0	0.66
FlagBirA-FBXO38	NP_001578.2	OCRL	6|4|5|4|11|21|25|21|3|5|7|7|7|11|10|23	2|5|3|2	12	0	0.9
FlagBirA-FBXO38	NP_001123892.1	SMARCC2	5|3|4|3|4|4|5|5|4|3|9|0|0|5|5|11	5|4|6|4	19	0	0.84
FlagBirA-FBXO38	NP_001653.1	ARF5	0|0|11|0|12|13|12|9|0|6|6|20|19|21|18|27	7|7|6|0	20	0	0.9
FlagBirA-FBXO38	NP_597709.2	RAVER1	0|2|2|3|5|0|4|0|0|0|0|0|3|0|0|2	6|8|8|7	29	0	0.61
FlagBirA-FBXO38	NP_073720.1	CDC25C	0|0|0|0|0|0|0|0|0|0|0|0|0|5|6|7	3|0|0|0	3	0	0.81
FlagBirA-FBXO38	NP_689929.2	PATL1	3|0|0|0|9|5|7|5|0|3|0|0|0|0|0|4	7|5|4|0	16	0	0.8
FlagBirA-FBXO38	NP_001139197.1	LYAR	5|4|0|0|0|3|5|3|7|7|12|5|5|6|0|12	3|3|7|3	16	0	0.86
FlagBirA-FBXO38	NP_001164409.1	ISYNA1	0|6|7|4|11|8|14|6|4|5|6|9|9|7|5|9	2|2|2|3	9	0	0.9
FlagBirA-FBXO38	NP_060395.5	DENND4C	10|7|6|11|20|26|21|16|5|6|3|2|0|5|6|7	3|11|8|8	30	0	0.89
FlagBirA-FBXO38	NP_002871.1	RAF1	2|3|0|2|6|5|4|0|0|4|0|0|0|3|4|6	3|2|0|2	7	0	0.8
FlagBirA-FBXO38	NP_036313.3	FKBP8	6|0|5|7|0|0|0|0|0|0|0|0|0|0|0|3	4|0|0|4	8	0	0.79
FlagBirA-FBXO38	NP_064716.2	RARS2	2|0|0|0|0|0|0|0|5|0|6|0|0|0|0|0	3|0|0|0	3	0	0.78
FlagBirA-FBXO38	NP_620162.1	TAMM41	0|0|0|0|0|0|0|4|0|0|0|0|0|0|0|0	2|0|0|0	2	0	0.61
FlagBirA-FBXO38	NP_787048.1	TXLNA	0|2|0|0|0|0|0|3|0|0|0|0|9|2|4|9	2|0|2|0	4	0	0.85
FlagBirA-FBXO38	NP_054808.1	NUPL1	3|5|4|3|0|4|5|0|3|0|5|0|0|6|0|6	4|4|4|2	14	0	0.77
FlagBirA-FBXO38	NP_116199.2	ATAD1	0|2|0|2|0|0|0|0|5|4|3|0|0|0|0|0	4|2|0|0	6	0	0.74
FlagBirA-FBXO38	NP_060530.3	IARS2	3|0|3|4|0|0|2|0|9|10|0|0|2|0|0|2	2|0|3|3	8	0	0.85
FlagBirA-FBXO38	NP_001007226.1	IGF2BP2	11|9|13|12|16|13|14|15|7|9|0|8|10|39|35|36	8|0|8|8	24	0	0.9
FlagBirA-FBXO38	NP_037380.1	NXT1	0|0|0|0|0|0|0|0|0|0|0|0|0|0|0|0	2|3|0|0	5	0.45	0.19
FlagBirA-FBXO38	NP_001035994.1	COASY	4|5|7|3|7|4|5|0|4|5|0|3|5|5|0|0	2|3|0|0	5	0	0.9
FlagBirA-FBXO38	NP_003893.2	FUBP1	2|0|2|2|4|5|4|7|3|5|0|5|7|20|12|24	4|0|4|0	8	0	0.9
FlagBirA-FBXO38	NP_060903.2	KDM3A	3|0|4|3|0|0|6|0|0|0|0|0|0|4|5|22	2|2|2|0	6	0	0.9
FlagBirA-FBXO38	NP_003008.1	SRSF3	0|0|0|0|0|0|0|0|0|0|0|0|0|0|0|0	7|8|8|6	29	1	0
FlagBirA-FBXO38	NP_115963.1	DPY30	8|3|5|3|2|3|0|2|13|12|9|0|0|0|0|3	13|12|13|13	51	0	0.83
FlagBirA-FBXO38	NP_001108585.2	WDR26	0|3|0|0|0|2|0|2|0|0|0|0|0|0|0|0	2|0|0|0	2	0	0.66
FlagBirA-FBXO38	NP_001171434.1	MNAT1	0|0|0|0|0|0|0|0|0|0|0|0|0|7|8|14	2|6|4|5	17	0	0.85
FlagBirA-FBXO38	NP_001190991.1	COMMD3-BMI1	0|0|0|0|0|0|2|0|0|0|0|0|0|0|0|0	2|0|0|2	4	0.03	0.51
FlagBirA-FBXO38	NP_477352.3	PI4KA	0|0|0|0|0|0|0|6|0|2|0|0|0|2|0|0	2|0|0|0	2	0	0.75
FlagBirA-FBXO38	NP_004692.1	CCNB2	0|0|0|0|0|0|0|0|0|0|0|0|0|0|0|2	3|0|0|0	3	0.03	0.49
FlagBirA-FBXO38	NP_055532.1	ZNF536	0|0|0|0|0|0|0|0|0|0|0|0|0|0|2|0	5|0|5|0	10	0.21	0.36
FlagBirA-FBXO38	NP_057004.1	RPS27L	0|0|0|0|11|13|0|8|8|15|9|0|0|0|0|0	8|10|8|8	34	0	0.86
FlagBirA-FBXO38	NP_055083.1	MAPRE2	9|8|5|9|11|10|13|16|12|5|4|0|3|14|14|25	5|5|7|0	17	0	0.9
FlagBirA-FBXO38	NP_057712.2	WAC	0|0|0|0|0|2|0|0|0|0|0|0|0|0|0|4	2|0|3|5	10	0	0.6
FlagBirA-FBXO38	NP_057568.1	PDZD11	0|0|0|0|0|0|0|5|0|0|0|0|0|0|0|0	2|0|0|0	2	0	0.65
FlagBirA-FBXO38	NP_002120.1	HMGB2	0|0|0|0|0|0|0|0|0|0|0|0|0|3|4|5	2|0|2|0	4	0	0.76
FlagBirA-FBXO38	NP_116558.1	POLR2C	0|0|0|0|0|0|0|0|0|0|0|0|0|0|0|6	2|0|6|0	8	0	0.57
FlagBirA-FBXO38	NP_001632.2	APEX1	0|0|0|0|0|0|2|0|0|0|0|0|0|3|0|3	3|6|0|0	9	0	0.58
FlagBirA-FBXO38	NP_001129612.1	CMPK1	4|3|2|0|0|0|0|0|0|0|0|0|0|0|0|0	3|3|5|5	16	0	0.63
FlagBirA-FBXO38	NP_002958.2	SAFB	16|10|11|9|0|0|0|3|3|3|5|2|5|13|13|22	2|0|0|2	4	0	0.9
FlagBirA-FBXO38	NP_149062.1	SYNE1	0|0|0|0|0|0|0|0|0|0|0|0|0|0|0|0	3|0|0|0	3	0.24	0.31
FlagBirA-FBXO38	NP_112223.1	TRIM56	0|0|0|0|0|0|4|0|0|0|0|0|0|0|2|3	3|0|0|0	3	0	0.7
FlagBirA-FBXO38	NP_004441.1	ERH	0|0|0|0|0|0|0|0|0|0|0|0|0|2|3|6	5|6|4|5	20	0	0.68
FlagBirA-FBXO38	NP_291025.3	INTS4	0|2|0|0|0|0|0|0|0|0|0|0|0|2|0|7	2|6|0|3	11	0	0.68
FlagBirA-FBXO38	NP_064576.1	MRPS22	3|2|4|3|0|0|3|0|4|4|4|0|0|0|0|0	3|0|0|0	3	0	0.73
FlagBirA-FBXO38	NP_060856.2	PCID2	5|8|6|8|3|9|9|7|8|11|7|0|0|0|0|0	5|4|0|4	13	0	0.9
FlagBirA-FBXO38	NP_937987.2	E2F6	0|0|0|0|3|0|2|3|0|2|3|0|0|0|0|7	2|2|2|3	9	0	0.76
FlagBirA-FBXO38	NP_079479.1	C2orf44	0|0|0|0|0|0|0|0|0|0|0|0|0|0|0|0	3|0|0|3	6	0.48	0.16
FlagBirA-FBXO38	NP_002430.3	MSH3	4|4|3|5|5|7|8|4|0|4|0|0|0|3|0|6	2|6|3|5	16	0	0.8
FlagBirA-FBXO38	NP_006692.1	TXNL4A	0|0|0|0|0|0|0|0|0|0|0|0|0|2|0|0	4|4|0|5	13	0.24	0.31
FlagBirA-FBXO38	NP_055055.1	LIMD1	5|5|6|5|11|10|10|13|0|0|0|3|6|7|7|8	2|0|2|3	7	0	0.9
FlagBirA-FBXO38	NP_940888.2	RPL7L1	5|5|4|3|4|5|5|4|10|9|6|0|4|4|5|7	4|0|3|0	7	0	0.9
FlagBirA-FBXO38	NP_005179.2	CBL	5|2|4|7|9|8|12|7|6|5|0|0|0|17|15|26	3|4|3|2	12	0	0.9
FlagBirA-FBXO38	NP_071908.2	NXN	0|0|0|0|0|0|0|0|0|0|0|0|0|0|0|0	2|0|4|4	10	0.7	0.07
FlagBirA-FBXO38	NP_733821.1	LMNA	3|6|3|3|0|0|0|0|4|2|3|0|0|0|2|7	2|0|0|2	4	0	0.9
FlagBirA-FBXO38	NP_055692.2	HELZ	5|7|5|5|2|0|3|2|0|0|0|4|0|0|0|2	2|4|2|2	10	0	0.78
FlagBirA-FBXO38	NP_001073315.1	CREBBP	0|0|0|0|0|0|0|0|0|0|0|0|0|0|0|0	2|7|0|0	9	0.45	0.18
FlagBirA-FBXO38	NP_443089.3	ZNF830	0|0|0|0|0|2|2|0|0|0|0|0|0|4|5|17	2|0|0|3	5	0	0.86
FlagBirA-FBXO38	NP_055414.2	MAGED2	5|3|3|2|11|6|13|9|2|4|2|6|4|0|2|10	3|5|7|3	18	0	0.86
FlagBirA-FBXO38	NP_001139669.1	CCDC168	0|0|0|0|0|0|0|0|0|0|0|0|0|0|0|0	3|0|0|5	8	0.49	0.14
FlagBirA-FBXO38	NP_001116436.1	SMEK2	0|0|0|0|0|3|0|0|0|0|0|0|0|8|0|0	2|0|0|0	2	0	0.79
FlagBirA-FBXO38	NP_003065.3	SMARCC1	0|0|3|0|3|2|0|0|0|0|0|0|0|3|2|10	2|3|0|4	9	0	0.79
FlagBirA-FBXO38	NP_057049.5	NDUFA13	0|0|0|0|2|0|2|0|0|3|4|0|0|0|0|0	2|0|0|0	2	0	0.73
FlagBirA-FBXO38	NP_061817.1	MIS18A	3|3|6|2|3|4|6|5|3|0|3|6|7|11|8|5	3|3|5|5	16	0	0.84
FlagBirA-FBXO38	NP_001230575.1	CD2BP2	3|2|2|2|4|5|6|0|0|0|0|0|0|8|8|5	3|0|3|2	8	0	0.84
FlagBirA-FBXO38	NP_116189.1	C1orf198	3|4|0|0|5|3|6|5|0|0|0|12|15|23|19|43	2|0|0|0	2	0	0.9
FlagBirA-FBXO38	NP_001191786.1	TCEB1	0|0|0|2|0|0|0|0|0|0|0|0|0|0|3|12	2|0|4|0	6	0	0.82
FlagBirA-FBXO38	NP_001193987.1	C15orf44	0|0|0|0|0|0|0|0|0|0|0|0|0|0|0|0	2|0|0|0	2	0.2	0.37
FlagBirA-FBXO38	NP_005750.4	ABI2	0|0|2|0|0|0|0|0|0|0|0|0|0|0|0|0	4|3|3|0	10	0.14	0.45
FlagBirA-FBXO38	NP_004505.2	FOXK2	0|0|0|0|0|0|0|0|0|0|0|0|0|0|0|4	2|0|0|0	2	0	0.61
FlagBirA-FBXO38	NP_001092693.1	IFT74	0|0|0|0|2|0|2|0|0|0|0|0|0|6|8|12	2|0|0|0	2	0	0.86
FlagBirA-FBXO38	NP_001171587.1	ABI1	6|3|3|0|4|6|0|2|0|0|0|0|0|7|7|5	4|8|7|6	25	0	0.76
FlagBirA-FBXO38	NP_064522.3	GRIPAP1	0|0|0|0|0|0|0|0|0|0|0|0|0|0|0|0	3|0|0|0	3	0.24	0.31
FlagBirA-FBXO38	NP_001135887.1	AIMP1	6|6|3|8|6|5|9|11|4|9|6|0|3|0|0|6	3|0|0|5	8	0	0.9
FlagBirA-FBXO38	NP_036222.3	MACF1	0|2|8|0|3|5|7|8|0|0|3|0|0|0|0|4	2|0|0|0	2	0	0.9
FlagBirA-FBXO38	NP_057306.2	DDX41	0|0|0|0|2|0|2|0|0|0|0|0|0|2|2|16	3|2|3|4	12	0	0.84
FlagBirA-FBXO38	NP_055095.2	DNAJC8	0|4|2|5|0|3|8|0|0|0|0|0|0|7|0|13	4|3|3|7	17	0	0.84
FlagBirA-FBXO38	NP_055994.2	RRP12	7|2|6|7|6|12|11|11|4|10|3|0|4|3|3|9	5|7|10|7	29	0	0.84
FlagBirA-FBXO38	NP_690902.1	CPNE1	7|4|5|6|3|3|4|5|0|0|0|0|0|0|2|0	2|0|0|2	4	0	0.9
FlagBirA-FBXO38	NP_705833.3	CRYBG3	0|0|0|0|6|5|7|7|0|0|6|0|0|0|0|0	3|5|3|0	11	0	0.8
FlagBirA-FBXO38	NP_054783.2	METTL11A	0|0|0|0|0|0|0|0|0|0|0|0|0|0|0|0	2|0|0|0	2	0.2	0.37
FlagBirA-FBXO38	NP_060855.2	LSG1	3|7|7|7|11|10|8|12|3|0|5|0|0|22|21|33	2|0|0|3	5	0	0.9
FlagBirA-FBXO38	NP_056100.2	WDR7	0|0|0|0|0|0|0|0|0|0|0|0|2|0|0|0	2|0|0|0	2	0.01	0.53
FlagBirA-FBXO38	NP_002077.1	GRB2	0|0|0|0|0|0|0|0|0|0|0|0|0|3|3|0	4|2|3|4	13	0	0.62
FlagBirA-FBXO38	NP_001186978.2	TTC40	0|0|0|0|0|0|0|0|0|0|0|0|0|0|0|0	3|0|0|0	3	0.24	0.31
FlagBirA-FBXO38	NP_065761.1	LRRC47	0|2|0|0|0|4|0|0|0|2|0|0|0|0|0|2	5|0|7|7	19	0.02	0.52
FlagBirA-FBXO38	NP_036437.1	AP2A2	4|5|6|6|10|11|14|16|5|0|0|0|6|0|2|15	5|8|8|9	30	0	0.87
FlagBirA-FBXO38	NP_055545.1	MLEC	2|0|2|3|0|0|0|0|2|0|0|0|0|0|0|0	2|0|2|0	4	0	0.65
FlagBirA-FBXO38	NP_055862.1	KIAA0090	0|2|3|4|3|5|6|4|4|3|3|0|2|0|0|12	2|0|0|0	2	0	0.9
FlagBirA-FBXO38	NP_078934.3	IPO4	5|7|7|6|9|0|6|8|0|0|0|0|3|0|0|0	4|8|6|4	22	0	0.8
FlagBirA-FBXO38	NP_036454.1	LSM5	0|0|0|0|0|0|0|8|0|0|0|0|0|0|0|0	6|8|10|8	32	0.01	0.55
FlagBirA-FBXO38	NP_680544.1	RPP25L	6|0|3|7|4|3|0|3|0|0|0|0|0|0|0|0	3|4|2|5	14	0	0.78
FlagBirA-FBXO38	NP_002386.1	ME1	0|0|0|0|0|0|0|4|0|0|0|0|0|0|0|0	4|3|6|3	16	0.05	0.48
FlagBirA-FBXO38	NP_065726.1	SPC25	0|0|0|0|0|0|0|4|0|0|0|0|0|0|0|0	0|5|5|4	14	0.05	0.49
FlagBirA-FBXO38	NP_004229.1	TRIP12	0|0|0|2|4|3|2|0|0|2|6|0|0|2|2|0	0|7|4|3	14	0	0.69
FlagBirA-FBXO38	NP_001596.2	AARS	0|3|3|0|13|4|15|19|0|3|2|4|3|31|35|26	0|3|0|4	7	0	0.9
FlagBirA-FBXO38	NP_067586.1	AP2S1	0|0|0|0|4|0|0|0|0|0|0|0|0|0|0|0	0|2|0|3	5	0	0.57
FlagBirA-FBXO38	NP_065859.3	SIPA1L2	0|0|0|0|0|4|6|2|0|2|0|0|0|0|0|0	0|5|0|2	7	0	0.74
FlagBirA-FBXO38	NP_001070152.1	UBTF	3|3|2|3|0|0|0|0|0|2|0|0|0|13|14|16	0|2|0|0	2	0	0.9
FlagBirA-FBXO38	NP_000050.2	BRCA2	0|0|0|0|0|0|0|0|0|0|0|3|0|0|0|0	0|2|0|0	2	0	0.58
FlagBirA-FBXO38	NP_892022.2	NNT	6|4|8|4|5|3|0|2|0|2|5|0|0|0|3|0	0|2|0|4	6	0	0.81
FlagBirA-FBXO38	NP_061973.1	DMAP1	0|0|0|0|0|0|0|0|0|0|0|0|0|4|4|6	0|4|0|2	6	0	0.76
FlagBirA-FBXO38	NP_077001.1	DCTPP1	0|0|0|0|3|4|0|2|0|0|0|0|2|2|3|0	0|2|3|2	7	0	0.7
FlagBirA-FBXO38	NP_000982.2	RPL28	0|4|7|6|0|0|0|0|0|0|0|11|10|10|11|15	0|9|0|7	16	0	0.86
FlagBirA-FBXO38	NP_115722.1	PDCD2L	0|0|0|0|0|0|0|0|0|0|0|0|0|0|0|0	0|4|2|4	10	0.7	0.07
FlagBirA-FBXO38	NP_055984.1	RRS1	5|3|0|0|0|0|5|4|0|3|6|0|4|10|10|20	0|3|4|5	12	0	0.88
FlagBirA-FBXO38	NP_001091977.1	ZNF207	0|4|3|0|4|3|3|3|0|4|2|7|4|6|9|9	0|3|0|2	5	0	0.9
FlagBirA-FBXO38	NP_277071.2	CDK11A	3|4|4|5|7|8|8|10|0|7|9|0|0|0|0|0	0|11|11|0	22	0	0.79
FlagBirA-FBXO38	NP_001093639.1	IMMT	5|4|6|5|0|3|0|0|0|2|3|0|0|0|0|0	0|2|0|0	2	0	0.8
FlagBirA-FBXO38	NP_110386.2	NRBF2	2|0|0|2|6|7|9|8|0|0|0|3|4|6|4|9	0|4|2|3	9	0	0.84
FlagBirA-FBXO38	NP_004614.3	TTC4	0|0|0|0|0|0|0|0|0|0|0|0|0|0|2|2	0|3|3|2	8	0	0.58
FlagBirA-FBXO38	NP_060272.3	HEATR2	2|0|0|2|0|0|0|3|4|0|0|0|0|0|0|0	0|2|0|0	2	0	0.73
FlagBirA-FBXO38	NP_060611.2	MRPS10	0|0|0|0|0|0|2|0|0|0|0|0|0|0|0|0	0|3|0|0	3	0.03	0.49
FlagBirA-FBXO38	NP_002902.2	UPF1	8|6|7|7|5|7|8|5|0|3|2|8|6|8|5|20	0|2|3|4	9	0	0.9
FlagBirA-FBXO38	NP_005834.4	STAM2	0|3|0|0|3|0|0|4|0|0|0|0|0|4|5|9	0|2|0|0	2	0	0.83
FlagBirA-FBXO38	NP_659486.2	UBLCP1	0|3|3|3|4|5|4|3|4|3|5|0|0|0|0|0	0|3|0|2	5	0	0.77
FlagBirA-FBXO38	NP_001124313.1	RTCD1	4|3|3|0|0|4|5|0|9|6|6|0|0|0|0|0	0|2|2|3	7	0	0.83
FlagBirA-FBXO38	NP_036546.2	RAB3GAP2	4|4|5|4|10|4|8|7|4|0|0|0|0|8|13|15	0|2|0|2	4	0	0.9
FlagBirA-FBXO38	NP_647476.1	TAF6	0|0|0|0|2|0|2|2|2|0|2|0|0|6|7|10	0|2|3|2	7	0	0.84
FlagBirA-FBXO38	NP_005861.2	SAP18	3|0|0|0|3|0|0|0|0|2|3|0|0|20|21|19	0|4|0|0	4	0	0.9
FlagBirA-FBXO38	NP_115766.3	MKI67IP	7|7|5|6|3|3|7|0|5|5|6|4|5|10|8|9	0|3|0|2	5	0	0.9
FlagBirA-FBXO38	NP_848927.2	MTDH	17|16|10|9|14|9|19|7|9|17|28|6|4|24|25|60	0|4|2|3	9	0	0.9
FlagBirA-FBXO38	NP_065801.1	XPO5	13|10|9|8|9|5|6|6|0|0|0|0|6|0|2|6	0|4|0|3	7	0	0.9
FlagBirA-FBXO38	NP_004583.2	SFSWAP	0|0|0|0|0|0|0|0|2|0|2|0|0|0|2|7	0|5|3|5	13	0	0.69
FlagBirA-FBXO38	NP_690042.1	TES	4|0|3|2|8|9|10|9|0|0|0|12|11|9|11|22	0|2|3|3	8	0	0.9
FlagBirA-FBXO38	NP_065883.1	ZNF687	0|0|0|0|0|0|0|4|2|0|3|0|0|0|0|0	0|3|4|0	7	0	0.67
FlagBirA-FBXO38	NP_001160060.1	EIF2B3	0|0|0|0|0|0|0|0|0|0|0|0|0|0|0|0	0|4|0|0	4	0.25	0.29
FlagBirA-FBXO38	NP_789782.1	CHMP4B	0|0|0|2|5|4|6|4|2|0|2|5|10|13|11|8	0|3|2|4	9	0	0.9
FlagBirA-FBXO38	NP_001177808.1	ORC4	0|0|0|0|0|0|0|0|0|0|0|0|0|0|0|0	0|3|3|0	6	0.48	0.16
FlagBirA-FBXO38	NP_001177924.1	IPO8	3|6|4|4|3|3|3|5|0|0|0|0|0|7|4|0	0|2|2|0	4	0	0.9
FlagBirA-FBXO38	NP_001182751.1	HSDL2	0|0|0|0|0|0|3|0|3|5|0|0|0|0|0|3	0|3|4|0	7	0	0.71
FlagBirA-FBXO38	NP_573566.2	LRPPRC	11|14|14|18|0|5|2|4|7|3|0|0|0|0|0|0	0|4|0|2	6	0	0.9
FlagBirA-FBXO38	NP_002476.2	NBN	5|0|3|0|4|0|3|2|2|2|4|0|3|13|11|18	0|2|0|0	2	0	0.9
FlagBirA-FBXO38	NP_001229696.1	MTHFD1L	3|2|5|5|2|0|6|2|0|9|4|0|3|0|0|4	0|2|2|0	4	0	0.9
FlagBirA-FBXO38	NP_001240605.1	TBPL1	0|0|0|0|4|4|5|4|2|2|0|3|0|0|0|10	0|10|10|11	31	0	0.74
FlagBirA-FBXO38	NP_945327.2	TH1L	3|0|5|0|0|5|4|6|0|0|0|0|0|7|6|0	0|3|0|2	5	0	0.81
FlagBirA-FBXO38	NP_689853.3	DCP1B	6|6|5|6|15|11|12|11|4|9|3|0|0|0|0|0	0|2|4|3	9	0	0.9
FlagBirA-FBXO38	NP_940916.2	NHLRC2	8|10|7|7|26|23|17|29|4|0|0|8|5|18|19|22	0|3|3|3	9	0	0.9
FlagBirA-FBXO38	NP_001734.1	CALM2	0|0|0|0|5|10|9|11|0|0|0|0|0|15|8|16	0|5|3|4	12	0	0.88
FlagBirA-FBXO38	NP_003744.1	EIF3D	9|4|8|8|4|6|7|8|5|5|0|3|0|19|23|33	0|6|5|4	15	0	0.9
FlagBirA-FBXO38	NP_000174.1	HADHB	0|0|2|0|3|2|6|6|6|7|6|0|0|0|0|4	0|2|0|5	7	0	0.79
FlagBirA-FBXO38	NP_003364.1	VCL	3|0|9|6|21|25|20|16|0|0|0|2|3|18|27|35	0|6|7|5	18	0	0.9
FlagBirA-FBXO38	NP_001379.1	DRG2	7|2|5|7|12|9|12|10|4|4|4|0|0|10|10|11	0|4|0|4	8	0	0.9
FlagBirA-FBXO38	NP_003128.3	SRPK1	4|4|8|8|10|4|10|8|6|5|0|11|12|5|3|7	0|3|4|2	9	0	0.9
FlagBirA-FBXO38	NP_000933.1	PPIB	0|0|0|0|0|3|3|3|6|4|27|0|0|0|0|0	0|2|0|0	2	0	0.9
FlagBirA-FBXO38	NP_005430.1	MLF2	0|0|0|0|0|0|0|0|0|0|0|0|0|0|0|0	0|3|0|4	7	0.49	0.14
FlagBirA-FBXO38	NP_001002909.1	GPATCH8	0|0|0|0|0|0|0|0|0|0|0|0|0|0|0|0	0|3|4|0	7	0.49	0.14
FlagBirA-FBXO38	NP_001008397.1	WDHD1	0|0|4|0|3|0|7|3|0|0|0|0|0|12|10|13	0|5|0|2	7	0	0.87
FlagBirA-FBXO38	NP_006556.1	CTCF	0|0|0|0|2|0|0|0|0|2|0|0|0|3|3|6	0|2|0|0	2	0	0.77
FlagBirA-FBXO38	NP_006523.1	ELL	0|0|0|0|0|0|0|0|0|0|0|0|0|0|0|0	0|2|0|0	2	0.2	0.37
FlagBirA-FBXO38	NP_006510.1	DYNLT1	0|0|0|0|0|3|0|7|0|0|0|0|0|0|0|0	0|4|0|0	4	0	0.76
FlagBirA-FBXO38	NP_008924.1	NPM3	7|5|7|0|4|0|7|0|6|6|0|0|2|9|0|3	0|6|5|7	18	0	0.8
FlagBirA-FBXO38	NP_055362.1	TMOD3	4|3|4|4|3|3|5|0|0|2|0|4|4|20|24|14	0|4|0|2	6	0	0.9
FlagBirA-FBXO38	NP_057179.1	GINS2	0|0|0|0|0|0|0|0|0|0|0|0|0|5|7|12	0|2|0|0	2	0	0.86
FlagBirA-FBXO38	NP_057396.1	WBP11	0|0|0|0|3|2|0|0|0|0|0|0|0|9|7|8	0|5|0|6	11	0	0.82
FlagBirA-FBXO38	NP_060366.1	C20orf11	2|3|2|3|0|3|6|0|0|0|0|0|0|0|0|0	0|3|0|0	3	0	0.75
FlagBirA-FBXO38	NP_037535.2	STRN4	2|3|0|0|5|3|6|3|0|0|0|0|0|4|3|9	0|2|0|0	2	0	0.9
FlagBirA-FBXO38	NP_061161.2	FAM114A2	3|4|6|3|9|10|8|10|0|5|0|3|0|6|8|4	0|3|0|0	3	0	0.9
FlagBirA-FBXO38	NP_060191.3	CC2D1A	3|0|3|2|6|5|9|5|0|0|0|4|2|13|18|20	0|3|3|2	8	0	0.9
FlagBirA-FBXO38	NP_003925.1	FUBP3	9|9|8|10|8|10|9|6|0|3|4|5|6|13|13|25	0|4|0|4	8	0	0.9
FlagBirA-FBXO38	NP_001655.1	RHOA	0|2|0|2|0|2|3|3|0|2|0|7|6|0|0|14	0|5|15|0	20	0	0.78
FlagBirA-FBXO38	NP_001036143.1	RHOC	0|0|0|0|0|0|0|0|0|0|0|0|0|0|0|0	0|2|0|0	2	0.2	0.37
FlagBirA-FBXO38	NP_073733.1	KLC2	0|5|5|3|4|10|7|7|0|0|0|3|0|7|8|10	0|4|2|0	6	0	0.9
FlagBirA-FBXO38	NP_001036816.1	TPM3	0|0|4|0|3|6|5|5|0|2|0|3|0|5|4|9	0|3|0|3	6	0	0.83
FlagBirA-FBXO38	NP_004078.2	DLG1	13|7|7|10|8|13|14|11|3|0|3|0|0|12|16|30	0|2|2|0	4	0	0.9
FlagBirA-FBXO38	NP_065916.2	DHX36	0|0|4|0|0|2|0|3|0|0|2|0|0|8|8|12	0|3|4|0	7	0	0.85
FlagBirA-FBXO38	NP_002860.2	RAB6A	5|3|3|2|7|6|7|7|11|8|15|0|0|9|0|13	0|3|3|0	6	0	0.9
FlagBirA-FBXO38	NP_116235.2	RAB2B	0|0|0|0|0|0|0|0|0|0|0|0|0|0|0|0	0|3|0|0	3	0.24	0.31
FlagBirA-FBXO38	NP_919258.2	LIN54	0|0|0|2|0|0|0|2|0|0|0|0|0|0|0|5	0|4|2|0	6	0	0.68
FlagBirA-FBXO38	NP_001180201.1	RBBP5	3|0|3|3|4|3|0|5|0|0|0|0|0|0|0|0	0|3|4|3	10	0	0.73
FlagBirA-FBXO38	NP_852136.1	RFC2	6|6|0|3|5|5|3|5|6|0|0|0|0|8|6|6	0|6|0|4	10	0	0.79
FlagBirA-FBXO38	NP_001017992.1	ACTBL2	0|0|0|0|0|2|2|2|0|6|0|0|0|0|0|0	0|4|0|2	6	0	0.71
FlagBirA-FBXO38	NP_001190174.1	RPS10	11|11|13|10|0|0|0|0|0|0|0|15|14|0|0|8	0|8|7|7	22	0	0.87
FlagBirA-FBXO38	NP_001129695.1	RCOR3	0|0|0|0|0|0|0|0|0|0|0|0|0|0|0|0	0|2|3|2	7	0.65	0.1
FlagBirA-FBXO38	NP_006355.2	SEC23A	7|0|5|0|13|10|9|9|2|3|3|3|0|9|10|7	0|3|3|0	6	0	0.9
FlagBirA-FBXO38	NP_115810.2	ZNF512	0|0|0|0|3|0|2|0|4|6|0|0|0|7|6|18	0|2|0|3	5	0	0.87
FlagBirA-FBXO38	NP_112557.2	CDK13	0|0|0|0|0|0|0|0|4|0|0|0|0|0|0|0	0|2|0|0	2	0	0.61
FlagBirA-FBXO38	NP_002097.1	H2AFZ	6|4|5|5|4|5|0|4|0|0|0|10|35|0|0|0	0|6|5|5	16	0	0.89
FlagBirA-FBXO38	NP_001231903.1	PPP1CC	3|8|3|3|5|3|4|4|0|3|4|7|8|9|15|21	0|3|3|2	8	0	0.9
FlagBirA-FBXO38	NP_000994.1	RPLP1	0|0|0|0|0|0|0|0|0|0|0|0|0|0|0|0	0|10|0|0	10	0.25	0.27
FlagBirA-FBXO38	NP_004513.1	KIF5C	0|0|0|0|2|0|0|0|0|0|0|0|5|0|0|0	0|2|0|0	2	0	0.73
FlagBirA-FBXO38	NP_004613.1	TSN	0|0|0|2|5|7|8|4|3|0|4|5|0|12|8|3	0|2|2|4	8	0	0.85
FlagBirA-FBXO38	NP_001006666.1	RPS6KA1	3|0|0|3|3|0|0|2|0|3|0|0|0|0|0|5	0|2|0|4	6	0	0.71
FlagBirA-FBXO38	NP_006865.1	ELF2	0|0|0|0|0|0|0|0|0|0|0|0|0|6|5|15	0|3|3|4	10	0	0.86
FlagBirA-FBXO38	NP_036203.1	COMMD3	0|0|0|0|0|3|0|0|0|0|0|0|0|2|0|0	0|4|0|0	4	0	0.6
FlagBirA-FBXO38	NP_055464.1	SAFB2	12|9|13|11|2|3|5|3|6|5|12|6|6|11|18|22	0|2|0|2	4	0	0.9
FlagBirA-FBXO38	NP_056083.3	DNAJC13	2|0|2|2|5|5|10|4|0|5|0|0|0|0|0|0	0|3|0|4	7	0	0.82
FlagBirA-FBXO38	NP_057136.2	RRP15	3|0|0|0|0|0|0|0|4|0|2|0|0|3|0|10	0|2|0|0	2	0	0.83
FlagBirA-FBXO38	NP_055726.3	AAK1	3|4|2|3|5|6|11|4|2|3|0|2|2|7|6|13	0|2|0|0	2	0	0.9
FlagBirA-FBXO38	NP_001005242.2	PKP2	2|3|3|3|0|5|4|5|0|0|0|0|0|0|0|0	0|2|2|0	4	0	0.78
FlagBirA-FBXO38	NP_001128251.1	IPO11	5|7|2|3|0|2|8|0|5|3|2|0|0|0|0|0	0|3|0|2	5	0	0.83
FlagBirA-FBXO38	NP_054899.2	MRPL22	0|0|0|2|0|0|3|2|0|0|0|0|0|0|0|0	0|2|0|0	2	0	0.66
FlagBirA-FBXO38	NP_659497.1	SKA1	0|3|3|2|11|7|8|9|4|0|4|3|0|8|6|5	0|2|0|5	7	0	0.85
FlagBirA-FBXO38	NP_663720.1	MAP4K4	0|0|0|0|0|0|5|2|3|0|3|0|2|4|4|0	0|6|3|4	13	0	0.69
FlagBirA-FBXO38	NP_079133.3	ATAD5	0|0|0|0|0|0|0|0|0|0|0|0|0|2|2|6	0|5|6|0	11	0	0.64
FlagBirA-FBXO38	NP_060440.2	C14orf102	0|0|0|6|0|0|0|0|0|0|0|0|0|0|0|0	0|5|0|6	11	0.01	0.56
FlagBirA-FBXO38	NP_005227.1	ERCC4	0|0|0|0|0|0|0|0|0|0|0|0|0|0|0|0	0|6|0|5	11	0.5	0.13
FlagBirA-FBXO38	NP_006521.1	YEATS4	0|0|0|0|0|0|0|0|0|0|0|0|0|2|0|4	0|2|2|0	4	0	0.69
FlagBirA-FBXO38	NP_055970.1	LARP4B	8|9|0|9|5|10|6|7|3|2|3|2|0|8|4|6	0|2|4|4	10	0	0.9
FlagBirA-FBXO38	NP_001035207.1	ARAP1	0|0|0|0|0|0|0|0|0|0|0|0|0|0|0|0	0|2|0|0	2	0.2	0.37
FlagBirA-FBXO38	NP_115725.1	NUDT16L1	0|0|0|0|0|0|0|0|0|0|0|0|0|0|0|0	0|3|0|4	7	0.49	0.14
FlagBirA-FBXO38	NP_203752.2	TANC1	0|4|3|5|3|3|3|5|0|2|2|0|0|3|2|2	0|3|0|0	3	0	0.77
FlagBirA-FBXO38	NP_001243194.1	FLII	0|2|2|0|0|0|0|0|2|0|0|0|0|2|2|0	0|4|0|0	4	0	0.56
FlagBirA-FBXO38	NP_775882.2	FAM98B	3|2|0|3|0|7|3|2|0|0|0|0|0|0|0|4	0|3|2|3	8	0	0.78
FlagBirA-FBXO38	NP_001934.2	DSG2	10|11|13|10|16|19|16|20|13|16|14|4|9|8|7|12	0|2|0|0	2	0	0.9
FlagBirA-FBXO38	NP_079353.3	TOE1	0|0|0|0|3|4|4|5|0|0|0|0|0|0|0|0	0|2|0|0	2	0	0.77
FlagBirA-FBXO38	NP_060501.3	WDR6	2|0|2|0|0|0|0|0|0|0|0|0|0|0|0|0	0|2|0|0	2	0	0.62
FlagBirA-FBXO38	NP_001335.1	DAD1	5|4|4|4|5|3|5|5|6|5|2|6|5|0|0|0	0|2|0|0	2	0	0.9
FlagBirA-FBXO38	NP_001025055.1	PLEKHG1	0|2|0|0|0|0|0|0|0|0|0|0|0|0|0|0	0|2|0|0	2	0.01	0.53
FlagBirA-FBXO38	NP_061109.1	WSB2	0|0|0|0|0|0|0|0|0|0|0|0|0|0|0|0	0|2|0|0	2	0.2	0.37
FlagBirA-FBXO38	NP_127460.1	GAR1	2|2|0|0|0|0|0|4|0|0|3|0|0|3|4|4	0|2|0|0	2	0	0.75
FlagBirA-FBXO38	NP_000987.2	RPL35A	5|5|4|4|0|0|0|0|0|0|0|0|0|0|0|0	0|4|4|4	12	0	0.74
FlagBirA-FBXO38	NP_620604.2	SMARCA1	10|9|12|0|0|0|0|0|0|0|19|0|0|15|19|38	0|9|11|4	24	0	0.89
FlagBirA-FBXO38	NP_001405.1	EIF2B1	0|4|3|0|0|0|0|0|3|4|0|0|0|4|3|0	0|3|2|4	9	0	0.71
FlagBirA-FBXO38	NP_064703.1	CCNL1	0|0|0|0|0|0|0|0|0|0|0|0|0|0|0|0	0|2|0|0	2	0.2	0.37
FlagBirA-FBXO38	NP_001186226.1	UIMC1	0|0|0|0|0|0|0|0|0|0|0|0|0|4|2|12	0|2|0|0	2	0	0.84
FlagBirA-FBXO38	NP_006273.1	STK4	3|0|5|2|10|12|12|13|0|0|0|7|3|4|7|11	0|2|0|2	4	0	0.9
FlagBirA-FBXO38	NP_004277.2	GTPBP1	0|7|7|0|7|13|7|8|5|5|4|0|6|10|10|13	0|2|6|3	11	0	0.9
FlagBirA-FBXO38	NP_705718.1	CAMK1D	0|2|0|0|6|5|6|0|0|0|0|2|2|5|4|9	0|2|0|0	2	0	0.9
FlagBirA-FBXO38	NP_001230005.1	E2F3	0|0|0|0|0|0|0|0|0|0|0|0|0|2|0|0	0|2|0|0	2	0.01	0.53
FlagBirA-FBXO38	NP_037365.2	STK39	3|0|0|2|0|4|0|4|5|4|0|0|0|2|0|0	0|4|0|0	4	0	0.74
FlagBirA-FBXO38	NP_776171.1	TTC9C	0|0|0|0|0|0|0|0|0|0|0|0|0|0|0|0	0|3|4|0	7	0.49	0.14
FlagBirA-FBXO38	NP_001172004.1	FMR1	9|4|4|5|12|5|6|11|6|3|0|0|0|3|3|6	0|4|0|0	4	0	0.9
FlagBirA-FBXO38	NP_055186.2	AKAP8L	7|2|7|6|6|5|6|4|0|3|0|0|0|0|0|0	0|2|3|4	9	0	0.81
FlagBirA-FBXO38	NP_001185727.1	ASCC1	0|0|3|2|4|6|6|6|0|0|0|0|0|0|0|0	0|2|0|0	2	0	0.81
FlagBirA-FBXO38	NP_056480.1	AAAS	3|0|5|2|3|3|2|3|6|4|4|3|0|0|0|0	0|2|2|2	6	0	0.9
FlagBirA-FBXO38	NP_009096.2	SF3A2	2|5|7|6|14|13|20|19|4|9|10|0|0|0|8|5	0|5|6|4	15	0	0.9
FlagBirA-FBXO38	NP_004587.1	SNRPA	3|5|8|9|4|3|3|0|5|5|6|0|0|3|0|8	0|4|0|0	4	0	0.84
FlagBirA-FBXO38	NP_001006635.1	ARHGAP17	0|0|0|0|0|0|8|5|0|0|0|0|0|0|0|0	0|2|0|0	2	0	0.82
FlagBirA-FBXO38	NP_002638.2	PIK3C3	2|0|0|2|5|7|7|3|0|0|0|0|0|4|2|5	0|2|0|2	4	0	0.9
FlagBirA-FBXO38	NP_055454.1	TTC37	2|4|0|0|7|8|10|7|0|5|0|0|2|0|0|0	0|2|0|0	2	0	0.9
FlagBirA-FBXO38	NP_065147.1	DDX24	5|6|0|4|0|0|0|0|0|0|3|0|0|0|0|3	0|6|0|0	6	0	0.74
FlagBirA-FBXO38	NP_078838.1	TMCO7	4|5|7|0|15|16|13|12|0|0|0|0|6|14|14|10	0|2|2|0	4	0	0.9
FlagBirA-FBXO38	NP_001230131.1	RANBP6	0|0|5|7|0|6|10|0|7|0|0|0|0|0|0|0	0|4|2|5	11	0	0.83
FlagBirA-FBXO38	NP_001248753.1	PSMG1	0|0|2|3|2|0|3|0|0|0|0|0|0|0|0|0	0|3|0|0	3	0	0.67
FlagBirA-FBXO38	NP_055903.2	TNRC6B	8|8|9|3|6|3|8|7|0|3|0|0|0|12|11|16	0|2|2|0	4	0	0.9
FlagBirA-FBXO38	NP_075068.2	NOL6	6|4|7|3|4|3|7|0|11|10|10|17|14|6|4|14	0|2|3|0	5	0	0.9
FlagBirA-FBXO38	NP_060758.2	PHF10	0|0|0|0|0|2|0|0|0|0|0|0|0|0|0|0	0|3|0|2	5	0.05	0.48
FlagBirA-FBXO38	NP_005019.2	PIP4K2A	3|3|4|3|14|12|9|15|5|2|0|0|0|5|0|0	0|5|3|3	11	0	0.87
FlagBirA-FBXO38	NP_067000.1	LSM2	0|6|0|0|0|0|11|8|0|0|0|0|0|5|0|7	0|3|3|0	6	0	0.85
FlagBirA-FBXO38	NP_001094289.1	MOB4	0|0|0|0|0|0|5|0|0|2|0|0|0|0|0|11	0|5|0|0	5	0	0.82
FlagBirA-FBXO38	NP_060939.3	TEX2	3|0|0|3|3|4|0|2|0|0|0|0|0|0|0|0	0|2|0|0	2	0	0.73
FlagBirA-FBXO38	NP_060537.3	MAP7D1	0|0|0|0|0|0|0|0|0|0|0|0|0|0|0|0	0|3|0|0	3	0.24	0.31
FlagBirA-FBXO38	NP_061120.3	MARK1	0|0|0|0|0|0|0|0|0|0|0|0|0|0|0|0	0|2|0|0	2	0.2	0.37
FlagBirA-FBXO38	NP_006504.2	SARS	0|0|0|3|4|9|8|5|0|0|0|0|0|0|0|6	0|3|6|0	9	0	0.82
FlagBirA-FBXO38	NP_443080.1	CCDC97	0|0|0|0|0|0|0|3|0|0|0|0|0|3|0|6	0|2|0|0	2	0	0.77
FlagBirA-FBXO38	NP_060676.2	VPS35	0|5|0|0|0|0|0|0|0|0|0|0|0|0|0|0	0|2|0|0	2	0	0.65
FlagBirA-FBXO38	NP_001129663.1	KANK2	2|0|2|0|0|0|0|2|5|6|0|0|0|4|7|0	0|3|4|4	11	0	0.79
FlagBirA-FBXO38	NP_000928.1	POLR2A	0|0|2|0|3|2|4|2|0|0|0|0|0|3|0|4	0|2|3|2	7	0	0.72
FlagBirA-FBXO38	NP_060764.3	CWF19L1	0|0|0|0|0|0|3|2|0|0|0|0|3|6|0|4	0|2|0|0	2	0	0.78
FlagBirA-FBXO38	NP_001071639.1	FAM127A	0|0|0|0|0|0|0|0|0|0|0|0|0|0|0|0	0|2|0|0	2	0.2	0.37
FlagBirA-FBXO38	NP_005637.3	TARBP1	0|2|0|0|0|0|0|0|0|0|0|0|0|0|0|0	0|2|0|0	2	0.01	0.53
FlagBirA-FBXO38	NP_998734.1	NEBL	0|0|0|0|4|5|4|8|0|0|0|0|0|3|5|10	0|2|3|0	5	0	0.85
FlagBirA-FBXO38	NP_001073898.1	CAMSAP3	0|0|0|0|0|0|0|0|0|0|0|0|0|0|0|0	0|2|0|0	2	0.2	0.37
FlagBirA-FBXO38	NP_849193.1	STT3B	6|2|2|2|3|3|4|3|5|9|6|0|4|0|0|0	0|2|2|3	7	0	0.9
FlagBirA-FBXO38	NP_631961.1	TAF15	10|0|0|8|7|0|0|0|0|0|0|0|0|14|11|15	0|8|6|6	20	0	0.87
FlagBirA-FBXO38	NP_056996.2	FAM135B	0|0|0|0|0|0|0|0|0|0|0|0|0|0|0|0	0|2|0|0	2	0.2	0.37
FlagBirA-FBXO38	NP_006333.1	TACC3	3|3|0|3|0|2|4|0|0|0|0|0|0|4|7|11	0|4|0|0	4	0	0.84
FlagBirA-FBXO38	NP_006398.1	ARL6IP5	6|3|2|2|0|0|0|3|0|2|0|0|0|0|0|0	0|2|0|0	2	0	0.77
FlagBirA-FBXO38	NP_055919.2	ATG2A	0|0|0|0|2|0|0|2|0|0|0|0|0|0|0|0	0|2|0|0	2	0	0.62
FlagBirA-FBXO38	NP_001135745.1	CLASP1	0|0|0|0|0|0|0|0|0|0|0|0|0|0|0|4	0|2|0|0	2	0	0.61
FlagBirA-FBXO38	NP_444281.1	TADA1	0|0|0|0|0|0|2|0|2|0|0|0|0|0|0|0	0|2|3|0	5	0	0.59
FlagBirA-FBXO38	NP_057726.3	SPTBN5	0|0|0|0|0|0|0|0|0|0|0|0|0|0|0|0	0|2|3|0	5	0.45	0.19
FlagBirA-FBXO38	NP_003277.1	TOP1	5|13|12|10|2|0|4|3|0|0|8|12|13|16|15|19	0|2|2|0	4	0	0.9
FlagBirA-FBXO38	NP_002940.2	MRPL12	0|0|0|0|0|0|0|0|0|0|0|0|0|0|0|0	0|2|0|0	2	0.2	0.37
FlagBirA-FBXO38	NP_001679.2	ATP5F1	0|0|4|0|0|0|0|0|3|3|0|0|0|0|0|0	0|3|0|0	3	0	0.7
FlagBirA-FBXO38	NP_003310.4	TTN	2|0|8|7|0|0|6|0|4|0|0|8|7|0|0|0	0|2|0|4	6	0	0.83
FlagBirA-FBXO38	NP_003394.1	YY1	0|2|0|0|0|0|0|0|0|0|0|0|0|5|5|12	0|2|0|0	2	0	0.85
FlagBirA-FBXO38	NP_065857.1	GPHN	7|4|5|4|22|13|24|20|5|10|3|2|0|6|5|12	0|0|6|0	6	0	0.9
FlagBirA-FBXO38	NP_001074248.1	MYO1C	4|6|2|3|4|4|0|4|6|7|9|0|0|0|0|0	0|0|4|0	4	0	0.83
FlagBirA-FBXO38	NP_004272.2	BAG3	0|2|4|6|4|5|6|7|2|3|0|2|0|10|7|4	0|0|3|0	3	0	0.9
FlagBirA-FBXO38	NP_110438.1	MRPS26	0|0|0|0|0|0|0|0|0|2|0|0|0|0|0|0	0|0|6|5	11	0.25	0.26
FlagBirA-FBXO38	NP_005763.3	RCL1	0|2|0|0|2|4|2|5|2|0|0|0|0|6|4|4	0|0|3|0	3	0	0.78
FlagBirA-FBXO38	NP_036221.2	ABCB10	0|3|2|2|2|0|0|0|3|6|0|0|0|0|2|0	0|0|4|3	7	0	0.74
FlagBirA-FBXO38	NP_542414.1	PTPN13	10|11|14|10|21|20|22|19|13|10|11|7|3|4|6|20	0|0|2|2	4	0	0.9
FlagBirA-FBXO38	NP_001119522.1	HDGF	2|0|0|0|9|7|9|8|0|0|0|4|6|22|17|26	0|0|3|0	3	0	0.9
FlagBirA-FBXO38	NP_001173.2	ALDH7A1	0|0|0|0|0|0|0|0|0|2|3|0|0|0|2|4	0|0|2|0	2	0	0.73
FlagBirA-FBXO38	NP_008958.2	TOPBP1	0|0|0|0|0|0|0|0|0|0|0|0|0|0|0|2	0|0|3|2	5	0.05	0.48
FlagBirA-FBXO38	NP_005654.3	WHSC2	0|0|0|0|0|0|0|0|0|0|0|0|0|8|6|8	0|0|4|0	4	0	0.83
FlagBirA-FBXO38	NP_078941.2	TBL1XR1	0|2|0|0|0|0|0|0|0|0|0|0|0|0|0|0	0|0|4|4	8	0.14	0.45
FlagBirA-FBXO38	NP_079359.2	EDC3	0|3|4|0|5|7|6|0|4|0|0|0|0|6|7|7	0|0|3|3	6	0	0.9
FlagBirA-FBXO38	NP_612403.2	HNRPLL	3|0|3|0|3|4|0|0|3|0|3|0|0|3|0|0	0|0|2|2	4	0	0.72
FlagBirA-FBXO38	NP_115580.2	ASCC2	2|0|2|3|7|7|6|7|0|0|0|0|0|0|0|0	0|0|2|0	2	0	0.9
FlagBirA-FBXO38	NP_056238.2	AASDHPPT	2|0|0|0|4|3|4|0|0|0|0|0|0|4|4|0	0|0|3|4	7	0	0.71
FlagBirA-FBXO38	NP_002613.2	PFDN1	0|0|3|0|0|2|2|2|0|0|0|0|0|3|6|5	0|0|4|0	4	0	0.77
FlagBirA-FBXO38	NP_001137357.1	PPP1R12A	2|3|5|5|4|5|6|4|0|0|0|0|0|5|6|14	0|0|5|0	5	0	0.85
FlagBirA-FBXO38	NP_068810.3	RELA	0|2|3|0|4|4|5|3|2|0|0|0|3|4|4|6	0|0|2|0	2	0	0.9
FlagBirA-FBXO38	NP_061854.1	DNAJC10	3|0|2|0|0|3|0|0|5|4|0|0|0|0|0|0	0|0|2|0	2	0	0.77
FlagBirA-FBXO38	NP_009135.4	DDX20	0|0|0|0|0|0|3|0|0|0|2|0|0|0|0|0	0|0|5|5	10	0.01	0.56
FlagBirA-FBXO38	NP_064550.3	RAD18	3|0|0|0|0|0|0|0|0|0|0|0|0|10|7|14	0|0|5|4	9	0	0.86
FlagBirA-FBXO38	NP_001159887.1	EHHADH	0|0|0|0|0|0|0|0|0|0|0|0|0|0|0|0	0|0|2|0	2	0.2	0.37
FlagBirA-FBXO38	NP_001159932.1	MPP1	0|0|0|0|6|8|9|9|0|0|0|3|2|11|12|15	0|0|3|0	3	0	0.9
FlagBirA-FBXO38	NP_001165124.1	ZEB2	0|0|0|0|0|0|0|0|0|0|0|0|0|0|0|0	0|0|2|2	4	0.41	0.21
FlagBirA-FBXO38	NP_001171914.1	WNK1	3|3|3|2|4|2|2|3|2|2|2|0|0|2|0|2	0|0|2|0	2	0	0.9
FlagBirA-FBXO38	NP_005008.2	PCYT1A	0|0|0|0|0|0|0|2|0|0|0|0|0|14|13|13	0|0|4|0	4	0	0.87
FlagBirA-FBXO38	NP_061155.2	ANLN	0|2|0|0|2|3|0|0|0|0|0|0|0|7|4|18	0|0|4|0	4	0	0.87
FlagBirA-FBXO38	NP_061330.2	BAIAP2L1	0|0|0|0|4|4|4|7|0|0|0|4|3|3|4|7	0|0|3|2	5	0	0.82
FlagBirA-FBXO38	NP_932076.1	NME7	0|0|0|0|0|0|0|0|0|0|0|0|0|3|4|11	0|0|2|2	4	0	0.83
FlagBirA-FBXO38	NP_056289.2	SAMHD1	0|7|4|3|0|6|0|0|0|0|0|0|0|8|7|10	0|0|8|7	15	0	0.81
FlagBirA-FBXO38	NP_004450.3	BPTF	4|0|5|2|2|0|5|0|5|5|7|0|0|3|0|6	0|0|3|0	3	0	0.81
FlagBirA-FBXO38	NP_115570.1	RPF2	0|0|0|2|0|0|0|0|0|0|0|0|0|0|0|0	0|0|2|2	4	0.03	0.51
FlagBirA-FBXO38	NP_078930.3	NOL9	0|0|0|4|4|6|3|4|4|3|4|0|0|3|4|9	0|0|2|0	2	0	0.9
FlagBirA-FBXO38	NP_001312.1	CSRP2	2|2|3|3|3|0|3|0|4|0|0|24|15|3|3|4	0|0|3|0	3	0	0.9
FlagBirA-FBXO38	NP_001015.1	RPS21	4|0|4|6|6|7|5|7|0|0|3|0|0|9|10|5	0|0|5|0	5	0	0.84
FlagBirA-FBXO38	NP_006243.2	PRKAA2	0|0|0|0|0|0|0|0|0|0|0|0|0|0|0|6	0|0|3|0	3	0	0.65
FlagBirA-FBXO38	NP_003015.2	ITSN1	15|7|11|8|19|25|19|19|9|8|9|18|15|6|6|15	0|0|2|0	2	0	0.9
FlagBirA-FBXO38	NP_004918.1	MRPL49	3|0|0|0|0|3|0|0|3|4|0|0|0|0|0|0	0|0|4|0	4	0	0.68
FlagBirA-FBXO38	NP_005331.1	HINT1	0|0|0|0|10|2|6|0|0|3|0|4|3|0|0|0	0|0|3|0	3	0	0.84
FlagBirA-FBXO38	NP_006132.1	DYNC1LI2	5|4|3|6|0|4|3|3|0|4|2|0|2|4|0|17	0|0|2|0	2	0	0.9
FlagBirA-FBXO38	NP_006546.1	YKT6	8|4|6|8|15|18|16|10|10|7|5|15|12|24|24|27	0|0|4|0	4	0	0.9
FlagBirA-FBXO38	NP_112493.2	SEH1L	0|0|3|2|0|0|0|0|0|0|0|0|0|2|0|2	0|0|2|0	2	0	0.66
FlagBirA-FBXO38	NP_055791.1	PDCD11	0|4|5|5|2|6|4|0|9|6|16|0|0|0|3|9	0|0|3|2	5	0	0.9
FlagBirA-FBXO38	NP_055051.1	GNPAT	4|3|4|0|0|3|0|0|0|3|2|0|0|0|3|0	0|0|3|0	3	0	0.73
FlagBirA-FBXO38	NP_003898.2	EIF2B5	0|0|0|0|0|0|0|0|0|0|0|0|0|0|0|0	0|0|2|0	2	0.2	0.37
FlagBirA-FBXO38	NP_060624.1	ASF1B	0|0|0|0|0|0|0|0|0|0|0|0|0|4|0|0	0|0|3|3	6	0	0.57
FlagBirA-FBXO38	NP_001035700.1	EFTUD1	4|6|4|3|7|12|18|16|0|4|2|0|0|11|10|10	0|0|4|0	4	0	0.9
FlagBirA-FBXO38	NP_112182.1	ANP32E	8|5|2|0|9|11|8|12|6|0|0|8|7|31|25|11	0|0|5|4	9	0	0.9
FlagBirA-FBXO38	NP_004665.2	ASH2L	0|0|0|0|3|0|6|0|0|0|0|0|0|0|0|0	0|0|4|0	4	0	0.74
FlagBirA-FBXO38	NP_277031.1	HK1	4|6|9|11|7|8|8|7|7|9|7|0|0|6|8|11	0|0|2|0	2	0	0.9
FlagBirA-FBXO38	NP_073613.2	OSBPL11	3|0|0|0|7|3|0|3|0|0|0|0|0|0|0|3	0|0|2|2	4	0	0.77
FlagBirA-FBXO38	NP_001136049.1	ZNF780A	0|0|0|0|0|0|0|0|0|0|0|0|0|0|0|0	0|0|5|4	9	0.5	0.13
FlagBirA-FBXO38	NP_001238846.1	RAP1B	4|2|0|3|0|3|5|0|7|6|0|0|0|0|4|0	0|0|5|5	10	0	0.78
FlagBirA-FBXO38	NP_056031.2	PPIP5K2	2|0|0|2|4|0|0|3|0|0|0|0|0|0|0|4	0|0|5|3	8	0	0.68
FlagBirA-FBXO38	NP_002755.1	PRPS1	0|0|12|0|6|6|0|0|11|15|7|16|13|0|0|0	0|0|10|8	18	0	0.87
FlagBirA-FBXO38	NP_001060.1	TUBB2A	0|0|0|0|0|0|0|0|22|22|0|15|23|8|0|10	0|0|18|0	18	0	0.88
FlagBirA-FBXO38	NP_036611.2	YWHAG	8|9|4|7|4|3|4|5|0|0|0|0|0|5|3|5	0|0|2|0	2	0	0.9
FlagBirA-FBXO38	NP_647539.1	YWHAB	7|8|3|0|7|5|4|11|0|0|0|0|0|6|6|3	0|0|4|0	4	0	0.85
FlagBirA-FBXO38	NP_001032622.1	GON4L	0|0|0|0|0|0|0|0|0|0|0|0|0|0|0|0	0|0|2|0	2	0.2	0.37
FlagBirA-FBXO38	NP_892017.2	IRF2BP2	0|0|2|0|0|0|0|0|0|0|0|0|0|2|4|10	0|0|2|0	2	0	0.83
FlagBirA-FBXO38	NP_066986.1	RBAK	0|0|0|0|0|0|0|0|0|0|0|0|0|0|0|0	0|0|2|0	2	0.2	0.37
FlagBirA-FBXO38	NP_068733.1	CFL2	8|3|10|9|0|12|9|12|0|0|0|0|0|0|2|0	0|0|7|6	13	0	0.86
FlagBirA-FBXO38	NP_110409.2	CLPTM1L	0|0|0|0|2|3|0|3|3|0|3|0|0|0|0|0	0|0|2|0	2	0	0.7
FlagBirA-FBXO38	NP_002802.2	PSMD7	2|0|0|0|0|2|0|0|2|3|0|0|0|0|0|0	0|0|2|0	2	0	0.66
FlagBirA-FBXO38	NP_001243285.1	UBE2L3	5|0|0|0|0|0|0|0|0|0|0|0|0|0|0|0	0|0|5|7	12	0.03	0.5
FlagBirA-FBXO38	NP_003896.1	NAE1	0|2|2|3|4|5|4|6|0|0|0|5|0|8|12|25	0|0|2|0	2	0	0.9
FlagBirA-FBXO38	NP_068831.1	JUP	4|5|9|2|8|9|12|8|4|7|7|0|0|4|2|7	0|0|3|0	3	0	0.9
FlagBirA-FBXO38	NP_542937.2	DACH1	0|2|0|0|0|0|0|0|0|0|0|0|0|0|0|6	0|0|2|0	2	0	0.75
FlagBirA-FBXO38	NP_004448.2	ACSL3	0|0|0|0|0|3|5|0|3|5|3|0|3|6|4|7	0|0|3|0	3	0	0.81
FlagBirA-FBXO38	NP_076998.1	C2orf49	0|0|0|0|0|0|0|0|0|0|0|0|0|0|0|0	0|0|2|0	2	0.2	0.37
FlagBirA-FBXO38	NP_116026.1	SKP2	0|0|0|0|0|0|3|3|2|2|0|0|0|3|0|0	0|0|2|0	2	0	0.7
FlagBirA-FBXO38	NP_000909.2	P4HB	0|3|0|2|0|0|5|4|0|0|0|0|0|0|0|0	0|0|2|0	2	0	0.77
FlagBirA-FBXO38	NP_003788.2	EED	0|0|0|0|0|0|0|0|0|3|5|0|0|0|0|0	0|0|2|0	2	0	0.75
FlagBirA-FBXO38	NP_061173.1	RBBP6	2|0|0|0|0|0|0|0|0|0|0|0|0|5|5|8	0|0|2|2	4	0	0.82
FlagBirA-FBXO38	NP_056263.1	DPCD	4|0|8|3|5|7|6|6|0|0|4|0|0|4|0|9	0|0|4|2	6	0	0.84
FlagBirA-FBXO38	NP_003482.1	NAA10	8|2|4|5|2|3|2|3|0|2|0|3|3|8|5|12	0|0|2|0	2	0	0.9
FlagBirA-FBXO38	NP_001131026.1	MCTS1	3|0|0|0|0|0|0|2|0|0|0|0|0|0|0|0	0|0|6|0	6	0.01	0.53
FlagBirA-FBXO38	NP_056392.2	RAI14	23|13|13|13|33|33|38|33|19|22|36|7|9|19|18|52	0|0|3|0	3	0	0.9
FlagBirA-FBXO38	NP_057575.2	MRPL37	0|0|0|2|0|0|0|0|0|2|0|0|0|0|0|0	0|0|2|3	5	0	0.59
FlagBirA-FBXO38	NP_060110.4	LRRC16A	4|4|3|5|9|6|5|6|0|3|0|0|0|0|3|0	0|0|2|2	4	0	0.9
FlagBirA-FBXO38	NP_055331.1	CNOT3	5|0|2|0|0|3|4|5|0|0|2|0|0|6|4|6	0|0|2|0	2	0	0.9
FlagBirA-FBXO38	NP_775298.1	PIAS2	0|0|0|0|0|0|0|0|0|0|0|0|0|2|0|0	0|0|2|0	2	0.01	0.53
FlagBirA-FBXO38	NP_067075.1	RAB18	4|3|2|3|4|2|0|4|0|0|5|9|0|9|0|12	0|0|2|0	2	0	0.9
FlagBirA-FBXO38	NP_079055.3	PIP4K2C	0|0|3|0|5|2|3|5|0|0|0|6|5|14|11|9	0|0|2|0	2	0	0.9
FlagBirA-FBXO38	NP_115728.2	BRMS1L	0|0|0|0|0|3|5|5|0|0|0|0|0|0|0|0	0|0|2|3	5	0	0.76
FlagBirA-FBXO38	NP_001128145.1	NFIA	0|0|0|0|0|0|0|0|0|0|0|0|0|0|0|10	0|0|3|0	3	0	0.76
FlagBirA-FBXO38	NP_001186708.1	PSMB2	0|0|3|0|0|0|0|2|0|0|0|0|0|0|0|0	0|0|3|0	3	0	0.63
FlagBirA-FBXO38	NP_071906.1	AZI2	0|0|0|0|0|0|0|0|0|0|0|0|0|0|0|0	0|0|2|0	2	0.2	0.37
FlagBirA-FBXO38	NP_075384.3	KRI1	3|0|0|0|4|5|4|3|3|3|4|0|0|11|11|11	0|0|2|0	2	0	0.9
FlagBirA-FBXO38	NP_001981.2	EYA3	2|3|0|2|0|0|3|0|0|0|0|0|0|0|0|5	0|0|4|0	4	0	0.71
FlagBirA-FBXO38	NP_689618.4	JMY	3|0|0|0|4|5|4|0|0|0|0|0|0|0|4|0	0|0|3|0	3	0	0.75
FlagBirA-FBXO38	NP_055427.2	FAM120A	0|0|0|0|0|0|0|0|0|3|0|0|0|9|7|0	0|0|2|0	2	0	0.85
FlagBirA-FBXO38	NP_056046.1	NUP160	6|5|3|3|4|4|5|4|14|8|8|0|0|0|0|3	0|0|3|0	3	0	0.9
FlagBirA-FBXO38	NP_001026884.3	INF2	9|4|3|2|13|7|12|8|5|0|6|0|0|3|0|0	0|0|4|3	7	0	0.9
FlagBirA-FBXO38	NP_116249.2	LTV1	4|5|4|3|3|3|4|4|0|0|0|0|0|10|8|17	0|0|2|4	6	0	0.9
FlagBirA-FBXO38	NP_060517.1	RBM22	0|0|0|0|0|0|0|0|0|0|0|0|0|3|5|8	0|0|2|2	4	0	0.82
FlagBirA-FBXO38	NP_116130.2	AGPAT1	0|0|0|0|0|0|0|0|0|0|0|0|0|0|0|0	0|0|4|0	4	0.25	0.29
FlagBirA-FBXO38	NP_689928.3	TBCEL	0|0|0|0|3|0|0|4|0|0|0|0|0|5|4|0	0|0|4|0	4	0	0.74
FlagBirA-FBXO38	NP_055640.2	URB1	0|0|0|0|0|0|0|0|0|0|0|0|0|0|0|4	0|0|2|0	2	0	0.61
FlagBirA-FBXO38	NP_005713.1	ACTR2	3|3|0|2|0|0|2|0|0|0|0|0|2|3|5|0	0|0|2|0	2	0	0.75
FlagBirA-FBXO38	NP_077309.1	FSD1	0|2|2|3|0|0|3|4|0|0|0|0|3|0|0|6	0|0|2|0	2	0	0.78
FlagBirA-FBXO38	NP_001231509.1	TRRAP	0|0|0|0|0|0|0|0|0|0|0|0|0|0|0|0	0|0|2|0	2	0.2	0.37
FlagBirA-FBXO38	NP_060017.1	FOXRED1	0|0|0|0|0|0|0|0|0|0|0|0|0|0|0|0	0|0|2|2	4	0.41	0.21
FlagBirA-FBXO38	NP_077003.1	CCDC86	0|0|4|4|0|0|0|0|0|0|3|0|0|0|0|0	0|0|3|2	5	0	0.73
FlagBirA-FBXO38	NP_001180262.1	CORO1A	0|0|0|0|0|2|0|2|0|0|0|0|0|0|0|0	0|0|2|0	2	0	0.62
FlagBirA-FBXO38	NP_110434.3	SLC2A11	0|0|0|0|0|0|0|0|0|0|0|0|0|0|0|0	0|0|4|0	4	0.25	0.29
FlagBirA-FBXO38	NP_001130034.1	AKAP2	4|0|0|4|4|0|0|7|4|0|3|0|0|4|0|0	0|0|3|0	3	0	0.78
FlagBirA-FBXO38	NP_001684.2	ATP6V1B2	0|2|0|4|11|14|18|8|0|0|0|0|2|5|7|9	0|0|2|0	2	0	0.9
FlagBirA-FBXO38	NP_115765.2	ARFGAP2	0|0|0|0|5|6|0|0|0|0|0|2|4|10|9|13	0|0|3|0	3	0	0.9
FlagBirA-FBXO38	NP_004171.2	TANK	0|0|0|0|0|0|0|0|0|0|0|0|0|0|0|0	0|0|3|0	3	0.24	0.31
FlagBirA-FBXO38	NP_005717.3	TSFM	6|0|7|6|0|0|0|0|0|0|4|3|0|0|0|0	0|0|5|0	5	0	0.79
FlagBirA-FBXO38	NP_001230821.1	TPD52L2	0|3|4|2|0|4|0|3|0|4|4|13|13|13|9|14	0|0|2|0	2	0	0.9
FlagBirA-FBXO38	NP_059988.3	HAUS7	4|2|0|4|0|5|0|6|0|4|0|0|0|4|0|0	0|0|3|0	3	0	0.78
FlagBirA-FBXO38	NP_001032242.1	FOXK1	0|0|0|0|0|0|0|0|0|0|0|0|0|0|0|3	0|0|2|0	2	0	0.58
FlagBirA-FBXO38	NP_077740.1	DSC2	0|0|0|0|0|0|0|0|0|0|0|0|0|0|0|0	0|0|2|2	4	0.41	0.21
FlagBirA-FBXO38	NP_008975.1	KATNA1	2|0|0|0|3|4|2|4|3|0|0|0|3|0|0|12	0|0|2|0	2	0	0.9
FlagBirA-FBXO38	NP_003747.1	EIF3H	0|3|0|0|3|0|3|4|0|0|0|0|4|0|0|0	0|0|2|0	2	0	0.75
FlagBirA-FBXO38	NP_061720.2	DNAH7	0|0|0|0|0|0|0|0|0|0|0|0|0|0|0|0	0|0|4|0	4	0.25	0.29
FlagBirA-FBXO38	NP_001035957.1	NF1	0|2|0|0|0|0|0|0|0|0|0|0|0|0|0|0	0|0|3|0	3	0.03	0.49
FlagBirA-FBXO38	NP_689759.2	SRFBP1	0|0|0|0|0|0|0|0|0|0|0|0|0|10|10|21	0|0|0|2	2	0	0.9
FlagBirA-FBXO38	NP_055861.3	SETX	0|0|0|0|0|0|0|0|0|0|0|0|0|0|0|0	0|0|0|2	2	0.2	0.37
FlagBirA-FBXO38	NP_001073919.1	BEND3	0|0|0|0|0|0|0|0|0|0|0|0|0|0|0|3	0|0|0|3	3	0.01	0.55
FlagBirA-FBXO38	NP_003874.2	HDAC3	0|0|0|0|0|0|0|0|0|0|0|0|0|0|0|0	0|0|0|2	2	0.2	0.37
FlagBirA-FBXO38	NP_219482.1	ZNF622	0|0|2|0|0|0|0|0|0|0|0|0|0|4|3|5	0|0|0|2	2	0	0.77
FlagBirA-FBXO38	NP_006442.2	PAIP1	0|0|0|3|6|6|5|7|2|4|0|5|3|10|7|14	0|0|0|2	2	0	0.9
FlagBirA-FBXO38	NP_005021.2	PLK1	0|0|2|0|3|2|2|2|0|0|0|0|0|6|5|13	0|0|0|3	3	0	0.85
FlagBirA-FBXO38	NP_001161086.1	LEMD3	0|4|0|0|7|9|8|7|0|4|6|0|2|20|12|27	0|0|0|3	3	0	0.9
FlagBirA-FBXO38	NP_056005.1	DNAJC9	0|0|0|0|3|4|3|3|0|0|0|0|3|14|9|20	0|0|0|3	3	0	0.9
FlagBirA-FBXO38	NP_064632.2	ADCK3	4|0|4|0|4|2|0|0|9|9|6|0|3|0|0|0	0|0|0|2	2	0	0.9
FlagBirA-FBXO38	NP_005484.2	RANBP9	0|3|0|0|3|3|4|3|0|0|0|4|0|5|5|4	0|0|0|2	2	0	0.9
FlagBirA-FBXO38	NP_001257804.1	MEAF6	0|0|0|0|0|0|0|0|0|0|0|0|0|0|0|0	0|0|0|2	2	0.2	0.37
FlagBirA-FBXO38	NP_001656.2	RHOG	0|0|0|0|0|0|0|0|0|3|0|0|0|0|0|0	0|0|0|2	2	0	0.58
FlagBirA-FBXO38	NP_005040.2	PWP2	0|0|4|0|0|0|0|2|0|2|4|0|0|2|0|5	0|0|0|3	3	0	0.75
FlagBirA-FBXO38	NP_005769.1	RBM5	0|0|0|0|0|0|0|0|0|0|0|0|0|5|4|10	0|0|0|2	2	0	0.84
FlagBirA-FBXO38	NP_009139.1	MRPL3	0|0|0|0|0|0|0|0|0|0|0|0|0|0|0|0	0|0|0|2	2	0.2	0.37
FlagBirA-FBXO38	NP_036524.1	PEF1	0|0|0|0|5|2|3|0|0|0|0|0|0|0|0|0	0|0|0|4	4	0	0.71
FlagBirA-FBXO38	NP_006651.2	CLPX	0|4|4|4|0|3|3|5|6|2|2|0|0|0|0|0	0|0|0|4	4	0	0.77
FlagBirA-FBXO38	NP_003293.2	TRIP6	0|0|0|0|0|0|5|0|0|0|0|3|5|2|2|0	0|0|0|2	2	0	0.78
FlagBirA-FBXO38	NP_001035982.1	DIAPH3	4|3|3|0|4|3|3|0|0|0|0|0|0|4|4|3	0|0|0|6	6	0	0.65
FlagBirA-FBXO38	NP_078811.3	CORO7	0|0|0|0|5|6|4|6|0|0|0|0|0|0|0|0	0|0|0|2	2	0	0.81
FlagBirA-FBXO38	NP_068593.2	MRPS35	0|0|0|0|0|0|0|0|4|0|0|0|0|0|0|0	0|0|0|3	3	0	0.58
FlagBirA-FBXO38	NP_476516.1	NAA15	7|4|4|2|8|4|7|6|0|0|0|0|2|6|4|11	0|0|0|2	2	0	0.9
FlagBirA-FBXO38	NP_001129064.1	RPS27A	5|0|4|8|24|0|23|23|0|0|0|0|0|12|13|15	0|0|0|17	17	0	0.88
FlagBirA-FBXO38	NP_110416.1	HM13	3|0|3|0|2|0|0|0|0|0|0|0|0|0|0|0	0|0|0|2	2	0	0.7
FlagBirA-FBXO38	NP_008830.2	IDH3B	3|2|2|3|4|4|5|5|7|5|2|0|0|2|2|3	0|0|0|3	3	0	0.9
FlagBirA-FBXO38	NP_057591.2	CDK12	3|2|2|0|0|0|0|0|0|0|2|0|0|0|0|5	0|0|0|2	2	0	0.75
FlagBirA-FBXO38	NP_001673.2	ATP2B1	0|0|0|4|4|0|6|7|4|5|2|2|0|0|0|0	0|0|0|2	2	0	0.9
FlagBirA-FBXO38	NP_006782.1	MORF4L1	2|0|0|2|0|0|0|0|0|0|0|0|0|0|3|6	0|0|0|3	3	0	0.75
FlagBirA-FBXO38	NP_002076.2	GPX4	0|0|0|0|3|0|0|0|0|0|0|0|0|0|0|2	0|0|0|2	2	0	0.66
FlagBirA-FBXO38	NP_066951.1	POLR2L	0|0|0|0|0|0|0|0|0|0|0|0|0|0|0|0	0|0|0|2	2	0.2	0.37
FlagBirA-FBXO38	NP_079426.2	TARS2	0|0|0|0|0|0|0|0|0|0|0|0|0|0|0|0	0|0|0|3	3	0.24	0.31
FlagBirA-FBXO38	NP_036525.1	PFAS	0|0|0|0|5|0|2|6|2|5|4|0|0|9|6|3	0|0|0|2	2	0	0.9
FlagBirA-FBXO38	NP_038477.2	BAZ2A	5|3|9|7|0|0|0|0|0|0|5|0|0|16|16|6	0|0|0|3	3	0	0.9
FlagBirA-FBXO38	NP_054720.1	GGA3	2|3|3|2|6|7|10|8|0|0|0|0|0|10|7|9	0|0|0|3	3	0	0.9
FlagBirA-FBXO38	NP_003900.1	CPNE3	0|0|0|0|0|0|6|0|0|0|0|0|2|0|0|5	0|0|0|3	3	0	0.78
FlagBirA-FBXO38	NP_006700.3	EHMT2	0|0|0|0|0|0|0|0|0|0|0|0|0|0|0|0	0|0|0|6	6	0.25	0.28
FlagBirA-FBXO38	NP_777567.1	PPP4R2	5|0|0|0|6|5|4|4|3|0|0|0|0|12|8|17	0|0|0|6	6	0	0.87
FlagBirA-FBXO38	NP_443111.4	LARP4	0|0|0|5|0|3|3|0|0|0|0|5|5|12|0|7	0|0|0|4	4	0	0.85
FlagBirA-FBXO38	NP_066552.2	NDUFV2	0|0|0|0|2|0|0|4|0|3|0|0|0|0|0|0	0|0|0|3	3	0	0.7
FlagBirA-FBXO38	NP_742103.1	EYA4	0|0|0|0|0|3|3|2|0|0|0|0|0|0|0|0	0|0|0|3	3	0	0.67
FlagBirA-FBXO38	NP_073616.6	DDX31	2|0|0|0|0|0|0|0|3|3|0|0|0|0|0|2	0|0|0|2	2	0	0.7
FlagBirA-FBXO38	YP_003024026.1	ND1	0|0|3|0|0|0|0|0|0|0|0|0|0|0|0|0	0|0|0|2	2	0	0.58
FlagBirA-FBXO38	NP_000683.3	ALDH1B1	5|3|3|0|4|0|0|0|4|4|4|2|0|0|0|0	0|0|0|2	2	0	0.77
FlagBirA-FBXO38	NP_004412.2	DVL1	0|0|3|0|0|0|2|5|0|0|0|0|0|0|0|0	0|0|0|2	2	0	0.75
FlagBirA-FBXO38	NP_001138916.1	SCAF4	0|2|0|5|6|12|7|10|0|6|2|0|0|8|7|9	0|0|0|5	5	0	0.86
FlagBirA-FBXO38	NP_954592.1	CARM1	0|3|3|0|0|0|0|0|0|0|0|0|0|0|0|0	0|0|0|2	2	0	0.7
FlagBirA-FBXO38	NP_112483.1	LAS1L	2|0|2|0|2|0|3|0|4|2|3|0|0|9|10|13	0|0|0|2	2	0	0.9
FlagBirA-FBXO38	NP_004609.1	TOP3A	0|0|0|0|0|0|0|0|0|0|0|0|0|0|0|0	0|0|0|2	2	0.2	0.37
FlagBirA-FBXO38	NP_001071131.1	URGCP	0|0|0|0|0|0|0|0|0|0|0|0|0|0|0|0	0|0|0|2	2	0.2	0.37
FlagBirA-FBXO38	NP_003886.3	SYNJ1	3|0|0|0|9|10|6|8|0|2|0|3|6|15|11|27	0|0|0|3	3	0	0.9
FlagBirA-FBXO38	NP_065128.2	INTS12	0|0|0|0|0|0|0|0|0|0|4|0|0|0|2|3	0|0|0|3	3	0	0.7
[truncated: 2,044 more rows]
