# Supplementary material for: USP7 Regulates Cytokinesis through FBXO38 and KIF20B
Source: Sci Rep. 2019 Feb 25;9:2724. doi: 10.1038/s41598-019-39368-y (PMC6389929; doi:10.1038/s41598-019-39368-y)
Supplement: Supplementary file 4 — Table S3 [file 41598_2019_39368_MOESM4_ESM.xlsx]

## Sheet: 200 bait proteins
BioID bait protein	KIF20B spectral counts from 2 experiments	Reference (PMID)
AGO2	0|0	29395067
AHI1	0|0	26638075
ALG13	0|0	29395067
ANKRD17	0|0	29395067
ATXN2	0|0	29395067
B9D1	0|0	26638075
B9D2	0|0	26638075
CAPRIN1	0|0	29395067
CC2D2A	0|0	26638075
CCP110	0|0	26638075
CDC5L	0|0	29395067
CELF1	0|0	29395067
CENPJ	0|0	26638075
CEP104	0|0	26638075
CEP120	0|0	26638075
CEP128	0|0	26638075
CEP135	0|0	26638075
CEP152	0|0	26638075
CEP162	0|0	26638075
CEP164	0|0	26638075
CEP170	0|0	26638075
CEP19	0|0	26638075
CEP290	0|0	26638075
CEP44	0|0	26638075
CEP63	0|0	26638075
CEP83	0|0	26638075
CEP85	0|0	29395067
CEP89	0|0	26638075
CEP97	0|0	26638075
CETN2	0|0	26638075
CNOT1	0|0	29395067
CNOT2	0|0	29395067
CNOT6L	0|0	29395067
CNOT7	0|0	29395067
CNOT9	0|0	29395067
CNTRL	0|0	26638075
CNTROB	0|0	26638075
CPEB4	0|0	29395067
CPSF1	4|3	29395067
CSDE1	0|0	29395067
CTIF	0|0	29395067
DAZL	0|0	29395067
DCP1A	0|0	29395067
DCTN1	0|0	26638075
DDX1	0|0	29395067
DDX19B	0|0	29395067
DDX20	0|0	29395067
DDX3X	0|0	29395067
DDX6	0|0	29395067
DYNLT1	0|0	26638075
EDC3	0|0	29395067
EIF4A1	0|0	29395067
EIF4A2	0|0	29395067
EIF4A3	0|0	29395067
EIF4ENIF1	0|0	29395067
ELAVL1	0|0	29395067
ETF1	0|0	29395067
EVC2	0|0	26638075
EXOSC10	0|0	29395067
FAM120A	0|0	29395067
FAM120C	0|0	29395067
FBF1	0|0	26638075
FGFR1OP	0|0	26638075
FMR1	0|0	29395067
FUBP3	0|0	29395067
FXR1	0|0	29395067
FXR2	0|0	29395067
G3BP1	0|0	29395067
GLE1	0|0	29395067
Grsf1	0|0	29395067
GTPBP1	0|0	29395067
HDLBP	0|0	29395067
Helz	0|0	29395067
IBTK	0|0	29395067
IGF2BP1	0|0	29395067
IGF2BP2	0|0	29395067
ILF3	0|0	29395067
IPO11	4|2	29395067
KIAA0355	0|0	29395067
KIAA0753	0|0	26638075
KIAA1429	0|0	29395067
KIF1B	1|0	29395067
LARP4B	0|0	29395067
LCA5	0|0	26638075
LSM1	0|1	29395067
LSM12	0|0	29395067
LSM14A	0|0	29395067
LSM2	0|0	29395067
LSM4	0|0	29395067
LZTS2	0|0	29395067
MARF1	0|0	29395067
MCRIP2	0|0	29395067
MEX3B	0|0	29395067
MKRN2	0|0	29395067
MKS1	0|0	26638075
MOV10	0|0	29395067
NCBP2	0|0	29395067
NEK8	0|0	26638075
NIN	0|0	26638075
NINL	0|0	26638075
NPHP1	0|0	26638075
NPHP4	0|0	26638075
NUFIP2	0|0	29395067
NXF1	0|0	29395067
ODF2	10|0	26638075
OFD1	0|0	26638075
OTUD4	0|0	29395067
PABPC1	0|0	29395067
PAIP1	0|0	29395067
PAIP2	0|0	29395067
PARN	0|0	29395067
PATL1	0|0	29395067
PCM1	0|0	26638075
PDCD4	2|10	29395067
POC1A	0|0	26638075
POC1B	0|0	26638075
POC5	0|0	26638075
PPP4R2	4|3	29395067
PRPF19	0|0	29395067
PRRC2A	0|0	29395067
PRRC2B	0|0	29395067
PUM1	0|0	29395067
R3HDM2	0|0	29395067
RBM47	0|0	29395067
RBMS1	0|0	29395067
Rc3h1	0|0	29395067
RC3H2	0|0	29395067
RNF214	0|0	29395067
RNF219	0|0	29395067
RNGTT	0|0	29395067
RPGR	0|0	26638075
RPGRIP1	0|0	26638075
RPGRIP1L	0|0	26638075
SAMD4B	0|0	29395067
SASS6	0|0	26638075
SCLT1	0|0	26638075
SDCCAG3	0|0	29395067
SMAP2	0|0	29395067
SMG6	0|0	29395067
SMG7	1|0	29395067
SPICE1	0|0	26638075
SSX2IP	0|0	26638075
ST7	0|0	29395067
STAU1	0|0	29395067
STIL	0|0	26638075
STRAP	0|0	29395067
SUPT5H	3|3	29395067
SYMPK	6|1	29395067
SYNCRIP	0|0	29395067
TBK1	0|0	29395067
TCTN1	0|0	26638075
TCTN2	0|0	26638075
TCTN3	0|0	26638075
TDRD3	0|0	29395067
THOC1	1|0	29395067
TIA1	0|0	29395067
TMEM17	0|0	26638075
TMEM216	0|0	26638075
TMEM237	0|0	26638075
TMEM67	0|0	26638075
TNRC6A	0|0	29395067
TNRC6B	0|0	29395067
TNRC6C	0|0	29395067
TOP3B	0|0	29395067
TRIM25	0|0	29395067
TRIM56	0|0	29395067
UBAP2L	0|0	29395067
UNK	0|0	29395067
USP10	0|0	29395067
VAPA	0|0	28108526
VAPB	0|0	28108526
XRN1	0|0	29395067
XRN2	0|0	29395067
YTHDF1	0|0	29395067
YTHDF2	0|0	29395067
YTHDF3	0|0	29395067
ZC3H7A	0|0	29395067
ZC3HAV1	0|0	29395067
ZCCHC11	0|0	29395067
ZFP36	0|0	29395067
ZIKV C (C-ter tag)	0|0	30037810
ZIKV C (N-ter tag)	0|0	30037810
ZIKV Env (C-ter tag)	0|0	30037810
ZIKV Env (N-ter tag)	0|0	30037810
ZIKV NS1 (C-ter tag)	0|0	30037810
ZIKV NS1 (N-ter tag)	0|0	30037810
ZIKV NS2A (C-ter tag)	0|0	30037810
ZIKV NS2A (N-ter tag)	0|0	30037810
ZIKV NS2B (C-ter tag)	0|0	30037810
ZIKV NS2B (N-ter tag)	0|0	30037810
ZIKV NS3 (C-ter tag)	0|0	30037810
ZIKV NS3 (N-ter tag)	0|0	30037810
ZIKV NS4A (C-ter tag)	0|0	30037810
ZIKV NS4A (N-ter tag)	0|0	30037810
ZIKV NS4B (C-ter tag)	0|0	30037810
ZIKV NS4B (N-ter tag)	0|0	30037810
ZIKV NS5 (C-ter tag)	2|0	30037810
ZIKV NS5 (N-ter tag)	0|0	30037810
ZIKV PreM (C-ter tag)	0|0	30037810
ZIKV PreM (N-ter tag)	0|0	30037810
